# Supplementary material for: The unexpected importance of the fifth digit during stone tool production
Source: Sci Rep. 2019 Nov 13;9:16724. doi: 10.1038/s41598-019-53332-w (PMC6853985; doi:10.1038/s41598-019-53332-w)
Supplement: Supplementary file 4 — Supporting data. [file 41598_2019_53332_MOESM4_ESM.xlsx]

## Sheet: Raw Data
Oldowan			PD1	PP1	PD2	IP2	PP2	PD3	IP3	PP3	PD4	PP4	PD5	PP5		Early Handaxe			PD1	PP1	PD2	IP2	PP2	PD3	IP3	PP3	PD4	PP4	PD5	PP5		Late Handaxe			PD1	PP1	PD2	IP2	PP2	PD3	IP3	PP3	PD4	PP4	PD5	PP5
	Knapper	Data Record Type (Flake Removal [F], Platform Prep [P])	max pressure	max pressure	max pressure	max pressure	max pressure	max pressure	max pressure	max pressure	max pressure	max pressure	max pressure	max pressure			Knapper	Data Record Type (Flake Removal [F], Platform Prep [P])	max pressure	max pressure	max pressure	max pressure	max pressure	max pressure	max pressure	max pressure	max pressure	max pressure	max pressure	max pressure			Knapper	Data Record Type (Flake Removal [F], Platform Prep [P])	max pressure	max pressure	max pressure	max pressure	max pressure	max pressure	max pressure	max pressure	max pressure	max pressure	max pressure	max pressure
1	1	F	55	0	55	0	95	0	45	0	0	0	37.5	0		1	1	F	55	0	35	60	45	0	0	152.5	0	45	42.5	25		1	1	F	22.5	0	25	25	15	0	0	15	0	0	22.5	37.5
2	1	F	70	0	35	0	32.5	0	40	0	0	0	25	22.5		2	1	F	40	0	27.5	42.5	42.5	0	0	87.5	0	27.5	50	37.5		2	1	F	30	0	42.5	47.5	25	0	0	40	0	20	27.5	15
3	1	F	77.5	22.5	47.5	17.5	60	0	70	0	0	0	50	0		3	1	F	27.5	0	40	0	22.5	30	0	0	17.5	20	25	25		3	1	F	22.5	0	35	52.5	27.5	0	0	40	0	0	42.5	25
4	1	F	72.5	32.5	67.5	25	55	0	80	0	0	0	42.5	0		4	1	F	25	0	40	22.5	17.5	45	0	0	0	25	25	27.5		4	1	F	37.5	0	55	27.5	30	0	0	50	0	0	55	30
5	1	F	72.5	60	65	32.5	72.5	0	75	0	0	0	45	0		5	1	F	135	0	27.5	20	0	105	30	0	0	40	50	0		5	1	F	67.5	0	72.5	42.5	22.5	17.5	0	15	0	20	40	22.5
6	1	F	82.5	0	40	50	42.5	0	45	0	17.5	0	37.5	25		6	1	F	102.5	0	42.5	17.5	25	95	25	0	0	22.5	60	0		6	1	F	75	0	62.5	27.5	25	62.5	0	15	0	22.5	45	30
7	1	F	57.5	0	47.5	40	25	0	25	0	95	0	60	0		7	1	F	127.5	0	47.5	22.5	25	100	25	0	0	0	57.5	0		7	1	F	45	0	52.5	0	25	32.5	0	15	0	0	55	32.5
8	1	F	52.5	0	47.5	50	25	0	25	0	97.5	0	60	0		8	1	F	127.5	0	50	0	37.5	85	22.5	0	0	42.5	55	0		8	1	F	20	30	70	0	42.5	52.5	0	0	0	25	62.5	0
9	1	F	105	0	30	0	60	0	52.5	0	0	35	35	0		9	1	F	140	0	52.5	0	30	95	20	0	0	35	57.5	0		9	1	F	0	17.5	75	0	40	35	0	0	0	30	55	0
10	1	F	45	27.5	30	0	50	20	35	0	0	40	32.5	0		10	1	F	32.5	27.5	50	25	45	47.5	0	0	0	25	22.5	22.5		10	1	F	0	0	90	15	77.5	62.5	0	77.5	0	40	77.5	0
11	1	F	32.8	14.2	16.8	0	34.2	0	1.8	0	0	8.5	21.9	5.4		11	1	F	47.5	30	47.5	35	70	27.5	0	0	0	32.5	17.5	27.5		11	1	F	110	67.5	57.5	75	42.5	0	0	0	47.5	0	30	0
12	1	F	150	0	72.5	35	57.5	0	0	0	15	25	50	17.5		12	1	F	117.5	0	52.5	32.5	42.5	107.5	0	0	0	35	37.5	15		12	1	F	22.5	0	30	0	22.5	0	0	0	0	0	30	0
13	1	F	65	0	45	32.5	47.5	0	15	0	25	0	42.5	0		13	1	F	102.5	0	60	37.5	42.5	147.5	0	0	0	25	22.5	20		13	1	F	92.5	0	27.5	0	42.5	0	15	0	0	52.5	27.5	57.5
14	1	F	112.5	0	50	0	30	27.5	15	0	22.5	17.5	45	0		14	1	F	92.5	0	65	37.5	32.5	162.5	0	0	0	22.5	35	25		14	1	F	72.5	0	42.5	0	52.5	0	27.5	0	0	37.5	52.5	67.5
15	1	F	132.5	0	47.5	0	42.5	17.5	27.5	0	20	15	55	15		15	1	F	80	0	52.5	40	22.5	135	0	0	0	20	40	25		15	1	F	15	0	65	0	17.5	0	35	0	0	0	42.5	0
16	1	F	132.5	0	42.5	0	52.5	15	27.5	0	20	22.5	60	15		16	1	F	0	0	60	0	25	17.5	77.5	17.5	15	20	35	52.5		16	1	F	22.5	0	70	0	25	0	72.5	0	0	0	60	0
17	1	F	130	0	65	0	52.5	20	25	0	20	25	60	17.5		17	1	F	0	0	72.5	22.5	25	40	55	15	35	25	42.5	50		17	1	F	15	0	37.5	0	20	0	15	0	0	0	42.5	20
18	1	F	127.5	0	57.5	0	60	15	47.5	0	15	17.5	52.5	17.5		18	1	F	0	0	75	35	25	47.5	52.5	15	35	22.5	47.5	50		18	1	F	50	0	65	0	17.5	0	0	0	0	0	17.5	0
19	1	F	125	0	97.5	17.5	50	0	72.5	0	35	25	20	15		19	1	F	77.5	0	35	37.5	25	35	0	0	0	35	40	30		19	1	F	47.5	0	55	0	15	0	0	0	0	0	22.5	0
20	1	F	120	0	92.5	0	42.5	0	52.5	0	15	20	20	15		20	1	F	60	0	37.5	32.5	17.5	27.5	0	0	0	37.5	35	35		20	1	F	60	0	70	0	0	0	0	0	0	0	25	0
21	1	F	132.5	0	87.5	0	42.5	0	42.5	0	15	15	42.5	15		21	1	F	0	0	55	0	42.5	135	37.5	0	0	15	77.5	42.5		21	1	F	62.5	0	65	0	15	0	0	0	0	0	35	0
22	1	F	145	0	82.5	0	40	0	37.5	0	15	17.5	67.5	0		22	1	F	0	0	52.5	0	65	127.5	45	0	0	25	60	52.5		22	1	F	25	0	62.5	0	20	0	0	0	0	0	0	0
23	1	F	135	0	45	0	37.5	0	15	0	32.5	0	17.5	0		23	1	F	22.5	0	40	47.5	45	42.5	37.5	0	0	40	50	30		23	1	F	22.5	0	52.5	0	25	0	0	0	0	0	0	0
24	1	F	142.5	0	52.5	17.5	42.5	0	0	0	32.5	0	32.5	0		24	1	F	0	0	25	22.5	25	20	20	0	0	17.5	30	25		24	1	F	25	0	60	0	25	0	0	0	0	0	0	0
25	1	F	87.5	0	62.5	0	40	0	15	0	37.5	0	52.5	0		25	1	F	0	0	27.5	25	32.5	30	27.5	0	0	20	35	27.5		25	1	F	15	0	52.5	0	25	0	0	0	0	0	0	0
26	1	F	85	0	85	15	15	20	0	0	55	0	27.5	0		26	1	F	0	0	30	0	27.5	32.5	0	0	40	37.5	30	20		26	1	F	0	30	0	0	32.5	35	15	0	0	40	50	25
27	1	F	72.5	0	65	0	50	0	25	0	22.5	0	30	0		27	1	F	27.5	0	27.5	0	0	0	0	0	0	0	0	0		27	1	F	0	35	15	0	35	52.5	20	0	0	40	52.5	27.5
28	1	F	85	0	75	0	27.5	0	0	0	20	0	35	0		28	1	F	37.5	0	0	0	0	0	0	0	0	0	17.5	0		28	1	F	0	35	15	15	42.5	75	25	0	0	37.5	57.5	30
29	1	F	135	0	27.5	22.5	27.5	0	17.5	0	27.5	0	25	17.5		29	1	F	52.5	42.5	42.5	0	30	0	0	0	0	0	35	0		29	1	F	0	27.5	22.5	20	35	77.5	30	0	0	32.5	45	22.5
30	1	F	102.5	0	42.5	42.5	30	0	20	0	40	0	35	0		30	1	F	50	42.5	25	0	35	0	15	0	0	25	35	0		30	1	F	0	25	35	22.5	37.5	62.5	45	0	0	22.5	52.5	0
31	1	F	75	0	72.5	0	35	0	20	0	42.5	0	27.5	0		31	1	F	25	0	0	0	25	0	0	0	0	0	0	0		31	1	F	0	37.5	40	27.5	25	80	25	0	0	15	40	0
32	1	F	60	0	50	17.5	40	0	35	0	27.5	0	15	0		32	1	F	57.5	0	15	0	25	0	75	0	0	0	37.5	0		32	1	F	60	0	102.5	0	35	0	15	0	0	0	45	0
33	1	F	77.5	0	57.5	0	42.5	0	0	0	27.5	0	65	0		33	1	F	70	0	17.5	15	25	0	32.5	0	0	17.5	25	0		33	1	F	55	0	65	0	45	0	0	0	0	0	0	0
34	1	F	87.5	0	37.5	0	75	0	32.5	0	0	25	47.5	17.5		34	1	F	72.5	0	30	0	25	17.5	52.5	0	20	0	42.5	0		34	1	F	0	0	27.5	22.5	37.5	0	0	0	0	15	27.5	0
35	1	F	102.5	0	40	0	40	0	52.5	0	15	30	22.5	20		35	1	F	87.5	0	30	0	25	15	27.5	0	27.5	0	40	0		35	1	F	0	0	32.5	20	45	0	0	0	15	35	45	0
36	1	F	60	0	30	0	45	0	22.5	0	0	32.5	60	0		36	1	F	72.5	0	25	27.5	52.5	0	22.5	0	17.5	0	50	0		36	1	F	0	0	32.5	20	37.5	0	0	0	17.5	30	47.5	32.5
37	1	F	67.5	20	20	35	30	0	37.5	0	25	25	30	0		37	1	F	57.5	0	17.5	0	37.5	0	67.5	0	0	30	42.5	0		37	1	P	0	17.5	80	55	42.5	0	0	0	0	50	42.5	0
38	1	F	55	42.5	22.5	30	82.5	0	0	0	40	15	22.5	0		38	1	F	72.5	0	0	17.5	35	0	35	0	45	0	60	0		38	1	F	40	17.5	80	55	42.5	70	0	0	0	55	42.5	22.5
39	1	F	60	0	50	35	35	0	0	0	0	0	35	0		39	1	F	42.5	0	27.5	0	35	15	0	0	0	25	32.5	0		39	1	P	0	15	75	55	55	0	0	0	15	65	52.5	47.5
40	1	F	92.5	0	57.5	32.5	75	0	40	0	0	0	45	0		40	1	F	92.5	0	35	0	75	20	15	0	0	0	35	0		40	1	F	0	15	75	55	55	0	0	0	15	62.5	60	47.5
41	1	F	72.5	0	57.5	0	60	0	15	0	37.5	0	50	0		41	1	F	37.5	0	22.5	30	15	0	15	0	22.5	15	15	0		41	1	P	0	0	77.5	105	45	0	40	0	0	0	57.5	0
42	1	F	80	0	65	0	75	0	0	0	25	0	40	0		42	1	F	32.5	0	25	20	0	0	30	0	20	20	0	0		42	1	F	17.5	35	60	55	15	82.5	0	0	0	17.5	15	0
43	1	F	77.5	0	35	0	72.5	0	0	0	0	0	35	0		43	1	F	57.5	0	17.5	0	0	0	42.5	0	27.5	0	0	0		43	1	F	37.5	22.5	102.5	50	0	57.5	0	0	0	0	0	0
44	1	F	72.5	0	80	0	62.5	0	0	0	25	0	17.5	0		44	1	F	45	0	17.5	15	0	0	30	0	27.5	0	0	0		44	1	P	0	0	15	42.5	55	0	0	15	80	0	60	25
45	1	F	45	0	77.5	0	42.5	0	0	0	27.5	0	0	0		45	1	F	92.5	0	22.5	52.5	25	0	25	0	0	32.5	20	0		45	1	F	0	35	35	35	22.5	30	37.5	0	0	132.5	40	0
46	1	F	45	0	87.5	0	40	0	0	0	27.5	0	17.5	0		46	1	F	85	0	20	42.5	22.5	0	22.5	0	0	30	17.5	0		46	1	F	0	20	35	55	30	15	15	0	0	102.5	45	0
47	1	F	72.5	0	42.5	0	92.5	0	0	0	0	20	37.5	0		47	1	F	87.5	0	20	37.5	22.5	0	22.5	0	0	32.5	17.5	0		47	1	F	0	17.5	32.5	50	27.5	0	15	0	0	85	42.5	0
48	1	F	85	0	45	32.5	100	0	0	0	0	0	17.5	0		48	1	F	87.5	0	32.5	0	77.5	22.5	22.5	0	27.5	0	45	0		48	1	F	70	0	42.5	0	27.5	62.5	0	0	0	0	37.5	0
49	1	F	87.5	0	47.5	0	50	0	0	0	22.5	0	0	0		49	1	F	87.5	0	32.5	0	87.5	0	32.5	0	15	0	45	0		49	1	F	45	0	52.5	140	27.5	0	0	0	15	0	25	0
50	1	F	60	0	47.5	85	37.5	0	0	0	15	0	0	0		50	1	F	112.5	0	30	0	92.5	0	57.5	0	17.5	0	47.5	0		50	1	F	45	0	45	132.5	25	0	0	0	15	0	32.5	0
51	1	F	102.5	0	37.5	15	87.5	0	0	0	0	0	22.5	0		51	1	F	62.5	0	37.5	0	62.5	22.5	47.5	0	0	15	42.5	0		51	1	F	40	0	40	130	37.5	0	0	0	17.5	0	42.5	0
52	1	F	105	0	30	0	92.5	0	0	0	0	0	20	0		52	1	F	77.5	0	37.5	0	70	20	27.5	0	0	25	50	0		52	1	P	17.5	0	85	97.5	50	0	0	0	15	0	27.5	0
53	1	F	102.5	0	52.5	0	77.5	0	0	0	0	0	70	0		53	1	F	25	0	27.5	0	50	27.5	35	0	0	22.5	30	0		53	1	F	55	0	37.5	125	42.5	0	0	0	15	0	42.5	0
54	1	F	52.5	0	0	0	112.5	0	0	0	17.5	0	27.5	0		54	1	F	60	0	20	0	25	0	15	0	0	0	22.5	0		54	1	F	47.5	0	45	105	47.5	0	0	0	27.5	0	50	0
1	2	F	25	0	37.5	0	0	0	57.5	0	25	0	0	0		55	1	F	60	0	20	0	27.5	0	20	0	0	0	25	0		55	1	F	52.5	0	37.5	90	42.5	0	0	0	15	0	42.5	0
2	2	F	35	30	0	0	22.5	0	60	0	0	0	17.5	0		56	1	F	72.5	0	22.5	0	40	15	52.5	0	0	0	27.5	0		56	1	F	90	0	67.5	100	27.5	0	0	0	0	15	22.5	0
3	2	F	35	17.5	0	0	15	0	57.5	0	0	27.5	0	0		57	1	F	52.5	0	15	0	22.5	0	25	0	0	0	35	0		57	1	F	65	0	47.5	110	35	0	0	0	0	15	27.5	25
4	2	F	60	15	0	0	0	0	47.5	0	0	0	0	0		58	1	F	57.5	0	20	25	52.5	0	40	0	0	0	30	0		58	1	F	65	0	57.5	127.5	50	0	0	0	27.5	0	42.5	0
5	2	F	72.5	30	0	0	20	0	57.5	37.5	0	0	0	25		59	1	F	57.5	0	20	22.5	55	0	30	0	0	0	30	0		59	1	P	0	0	47.5	40	57.5	0	0	0	0	0	37.5	0
6	2	F	47.5	0	0	0	22.5	0	67.5	0	0	0	0	0		60	1	F	57.5	0	27.5	22.5	65	0	40	0	0	0	30	0		60	1	P	0	0	150	27.5	52.5	0	67.5	0	15	0	67.5	0
7	2	F	40	22.5	22.5	52.5	0	20	57.5	0	0	0	0	0		61	1	F	75	0	35	20	65	0	35	0	0	0	30	0		61	1	F	0	0	42.5	117.5	70	0	32.5	0	25	40	62.5	27.5
8	2	F	40	15	27.5	25	0	0	55	0	0	37.5	0	25		62	1	F	67.5	0	37.5	15	60	0	20	0	0	0	25	0		62	1	P	50	0	50	147.5	57.5	0	0	0	32.5	0	37.5	0
9	2	F	32.5	35	50	20	0	0	45	0	15	17.5	0	17.5		63	1	F	60	0	17.5	30	52.5	0	22.5	0	0	0	30	0		63	1	P	15	0	47.5	110	42.5	0	0	0	22.5	0	30	0
10	2	F	45	25	37.5	25	0	0	47.5	0	0	22.5	0	15		64	1	F	57.5	0	15	30	50	0	17.5	0	0	0	25	0		64	1	P	130	0	37.5	120	25	0	0	0	0	0	17.5	0
11	2	F	30	0	50	0	25	0	32.5	0	0	0	0	0		65	1	F	45	0	20	22.5	47.5	0	17.5	0	0	0	27.5	0		65	1	P	0	0	62.5	30	55	90	15	0	0	0	27.5	0
12	2	F	52.5	30	47.5	0	30	0	0	0	0	0	17.5	0		66	1	F	52.5	0	20	22.5	35	0	25	0	0	0	17.5	0		66	1	F	0	0	57.5	0	65	25	0	0	0	27.5	30	0
13	2	F	47.5	25	65	0	35	0	75	0	0	0	27.5	30		67	1	F	67.5	0	0	0	37.5	22.5	52.5	0	15	17.5	25	0		67	1	F	35	0	17.5	15	22.5	40	37.5	0	0	45	50	0
14	2	F	52.5	32.5	17.5	52.5	0	25	52.5	0	0	0	0	0		68	1	F	32.5	0	32.5	0	60	15	40	0	0	25	32.5	0		68	1	F	25	0	27.5	22.5	22.5	57.5	0	0	0	17.5	22.5	0
15	2	F	90	22.5	47.5	0	20	0	55	0	15	25	0	0		69	1	F	35	15	37.5	0	52.5	0	45	0	0	15	27.5	0		69	1	F	27.5	0	30	27.5	25	77.5	0	0	0	22.5	27.5	20
16	2	F	52.5	0	20	0	0	17.5	115	0	0	0	0	0		70	1	F	40	0	27.5	0	55	0	17.5	0	0	22.5	30	0		70	1	F	25	0	35	20	32.5	82.5	0	0	0	17.5	32.5	20
17	2	F	52.5	20	25	0	0	0	67.5	0	0	0	0	0		71	1	F	52.5	0	32.5	0	52.5	30	17.5	0	0	0	30	0		71	1	P	65	0	75	57.5	42.5	52.5	0	0	0	67.5	20	0
18	2	F	52.5	0	0	0	0	0	60	0	17.5	0	0	0		72	1	F	50	0	17.5	0	25	0	25	0	0	0	30	0		72	1	F	52.5	25	37.5	40	35	0	0	0	0	0	30	15
19	2	F	60	0	17.5	0	0	0	57.5	0	15	0	0	0		73	1	F	47.5	0	20	0	32.5	0	0	0	0	0	27.5	0		73	1	F	20	27.5	45	37.5	30	0	0	0	0	0	30	25
20	2	F	40	0	0	0	0	0	57.5	0	27.5	0	0	0		74	1	F	67.5	0	0	22.5	32.5	0	22.5	0	0	0	32.5	0		74	1	F	0	25	45	50	45	0	0	0	0	15	37.5	22.5
21	2	F	77.5	42.5	40	0	0	52.5	60	0	25	35	0	0		75	1	F	107.5	0	20	15	42.5	0	35	0	0	0	35	0		75	1	F	0	35	37.5	65	50	0	0	0	0	17.5	42.5	20
22	2	F	37.5	0	0	0	0	0	37.5	0	0	0	0	0		76	1	F	87.5	0	27.5	20	32.5	0	47.5	0	0	0	32.5	0		76	1	F	75	0	40	87.5	42.5	0	0	0	0	60	45	0
23	2	F	72.5	0	0	20	0	20	57.5	0	0	30	0	0		77	1	F	77.5	0	27.5	20	25	0	37.5	0	0	0	27.5	0		77	1	F	47.5	0	25	80	42.5	0	20	0	15	75	45	0
24	2	F	52.5	52.5	0	0	27.5	20	57.5	15	0	25	0	45		78	1	F	40	0	20	17.5	57.5	0	0	0	37.5	0	25	0		78	1	F	90	0	17.5	75	37.5	0	0	0	0	0	25	0
25	2	F	75	0	0	0	30	20	57.5	97.5	0	22.5	0	37.5		79	1	F	45	0	20	17.5	62.5	0	77.5	0	57.5	40	55	0		79	1	F	100	0	22.5	85	42.5	0	0	0	0	0	32.5	0
26	2	F	55	0	35	0	40	0	65	62.5	0	42.5	15	0		80	1	F	47.5	0	27.5	15	37.5	0	15	0	22.5	0	20	0		80	1	F	37.5	0	85	20	40	0	0	0	0	0	40	0
27	2	F	55	25	20	0	22.5	0	57.5	0	0	47.5	15	0		81	1	F	60	0	22.5	15	42.5	0	0	0	0	0	0	0		81	1	F	22.5	0	85	17.5	32.5	0	0	0	0	0	67.5	0
28	2	F	70	42.5	17.5	37.5	0	15	60	147.5	42.5	20	0	30		82	1	F	70	0	32.5	0	40	22.5	0	0	0	0	37.5	0		82	1	F	20	0	60	17.5	20	15	0	0	0	0	62.5	0
29	2	F	40	0	0	0	0	0	70	0	27.5	25	0	0		83	1	F	60	0	27.5	0	27.5	22.5	0	0	0	0	22.5	0		83	1	F	0	0	27.5	22.5	25	55	27.5	0	0	0	42.5	0
30	2	F	72.5	22.5	0	0	0	0	65	22.5	0	0	0	0		84	1	F	60	0	32.5	0	25	20	0	0	0	0	22.5	0		84	1	F	0	0	22.5	22.5	25	72.5	32.5	0	0	0	47.5	0
1	3	F	0	0	0	0	40	0	30	0	0	0	25	0		85	1	F	50	0	25	0	17.5	0	0	0	20	0	0	0		85	1	P	0	0	55	17.5	42.5	0	22.5	0	0	0	60	0
2	3	F	0	0	0	0	0	0	57.5	0	0	0	25	0		86	1	F	55	0	0	35	35	0	25	0	0	15	30	0		86	1	F	40	0	60	0	22.5	0	22.5	0	0	37.5	42.5	0
3	3	F	45	0	47.5	27.5	27.5	0	45	0	27.5	0	22.5	20		87	1	F	57.5	0	30	0	30	0	27.5	0	0	25	27.5	0		87	1	F	25	0	47.5	0	42.5	0	25	0	0	40	40	0
4	3	F	40	0	15	22.5	0	0	62.5	0	25	0	25	0		88	1	F	97.5	0	27.5	0	42.5	0	0	0	0	0	25	0		88	1	F	47.5	0	25	115	22.5	0	57.5	0	0	15	27.5	17.5
5	3	F	40	0	20	25	0	0	55	0	32.5	0	27.5	0		89	1	F	65	0	30	0	52.5	0	40	0	0	17.5	37.5	0		89	1	F	20	0	30	37.5	40	0	77.5	0	0	15	77.5	0
6	3	F	67.5	0	0	0	0	0	15	0	0	0	0	0		90	1	F	70	0	30	0	50	0	22.5	0	0	25	35	0		90	1	F	0	0	70	72.5	52.5	0	57.5	0	0	0	75	0
7	3	F	30	0	27.5	0	0	0	35	0	15	0	15	0		1	2	F	120	25	57.5	0	25	25	0	15	0	27.5	25	30		91	1	F	0	0	40	25	55	52.5	15	0	17.5	0	65	0
8	3	F	80	0	27.5	0	0	0	45	0	0	0	22.5	27.5		2	2	F	67.5	0	40	0	0	25	0	0	0	27.5	0	0		92	1	F	0	32.5	32.5	52.5	27.5	0	77.5	0	0	0	60	0
9	3	F	85	0	27.5	0	0	0	55	0	0	0	25	30		3	2	F	57.5	0	37.5	0	25	27.5	0	0	0	25	0	0		93	1	P	0	0	42.5	0	30	0	0	0	0	0	25	0
10	3	F	87.5	30	42.5	0	0	0	65	57.5	20	0	27.5	27.5		4	2	F	60	0	35	0	27.5	22.5	0	0	0	25	0	0		94	1	F	120	0	47.5	67.5	22.5	0	0	0	17.5	0	20	0
11	3	F	72.5	17.5	40	0	15	0	57.5	0	27.5	0	35	22.5		5	2	F	72.5	0	35	17.5	20	67.5	0	0	20	62.5	0	0		95	1	F	72.5	0	32.5	55	20	0	0	0	0	0	25	0
12	3	F	87.5	25	30	0	25	0	57.5	0	15	0	25	22.5		6	2	F	50	0	57.5	0	35	30	0	45	0	0	32.5	0		96	1	F	67.5	0	30	80	22.5	0	20	0	0	0	40	0
13	3	F	102.5	35	40	0	25	0	65	20	0	0	27.5	35		7	2	F	65	42.5	52.5	0	25	0	0	25	40	0	20	0		97	1	F	97.5	0	47.5	125	27.5	0	15	0	17.5	32.5	50	0
14	3	F	30	0	0	0	20	0	45	17.5	0	25	22.5	27.5		8	2	F	65	32.5	30	0	25	20	0	0	0	0	0	0		98	1	F	42.5	0	37.5	37.5	77.5	35	0	0	27.5	0	52.5	0
15	3	F	20	0	0	0	32.5	0	55	25	0	27.5	40	25		9	2	F	72.5	32.5	25	0	42.5	22.5	0	0	0	0	15	0		99	1	F	102.5	0	35	30	70	0	0	0	27.5	0	37.5	0
16	3	F	65	17.5	32.5	22.5	30	0	30	0	0	0	17.5	0		10	2	F	57.5	22.5	32.5	0	42.5	27.5	0	0	0	32.5	17.5	0		100	1	F	95	0	40	32.5	77.5	0	0	0	22.5	0	40	0
17	3	F	0	0	0	0	52.5	0	30	0	0	0	40	0		11	2	F	95	22.5	37.5	0	20	0	0	95	0	35	40	25		101	1	F	92.5	0	32.5	35	92.5	0	15	0	20	0	42.5	0
18	3	F	0	0	0	0	45	0	25	0	0	0	30	0		12	2	F	82.5	15	30	0	25	0	0	120	0	50	50	25		102	1	P	60	0	22.5	17.5	45	35	0	0	0	0	47.5	0
19	3	F	0	0	0	0	45	0	20	0	0	0	30	0		13	2	F	72.5	0	35	0	27.5	0	35	110	0	47.5	55	50		103	1	P	0	17.5	47.5	0	0	0	15	0	50	45	25	0
20	3	F	0	0	25	0	25	20	35	0	0	0	27.5	0		14	2	F	120	40	45	0	0	0	0	0	22.5	0	0	0		104	1	F	32.5	0	42.5	25	25	0	0	0	0	0	22.5	0
21	3	F	0	0	0	0	47.5	17.5	37.5	0	0	0	42.5	0		15	2	F	45	50	25	0	22.5	35	0	0	0	22.5	20	45		105	1	F	22.5	15	47.5	27.5	45	0	0	0	25	0	15	0
22	3	F	45	30	57.5	0	67.5	0	30	0	0	0	40	20		16	2	F	45	47.5	27.5	0	30	32.5	0	0	0	17.5	17.5	75		106	1	F	0	0	15	0	52.5	0	20	0	0	0	70	0
23	3	F	50	40	20	20	57.5	0	45	0	0	0	47.5	37.5		17	2	F	57.5	62.5	22.5	0	15	20	25	27.5	0	0	27.5	42.5		107	1	P	0	22.5	50	82.5	75	0	0	0	0	32.5	55	20
24	3	F	47.5	30	0	17.5	45	0	35	15	0	0	37.5	27.5		18	2	F	40	45	27.5	25	0	0	0	32.5	0	25	17.5	0		108	1	F	47.5	0	72.5	45	45	0	0	0	15	0	17.5	0
25	3	F	35	0	42.5	0	30	0	42.5	20	0	0	25	0		19	2	F	25	25	37.5	0	37.5	0	0	17.5	0	22.5	0	0		109	1	F	40	0	57.5	47.5	37.5	0	0	0	17.5	0	20	0
26	3	F	40	0	40	0	25	0	42.5	0	0	0	30	0		20	2	F	37.5	42.5	70	0	25	15	0	0	27.5	0	15	0		110	1	F	55	0	62.5	37.5	30	0	0	0	17.5	0	15	0
27	3	F	102.5	15	0	0	17.5	0	45	0	0	0	47.5	55		21	2	F	55	37.5	35	0	0	17.5	0	0	0	27.5	15	30		111	1	F	115	0	40	85	15	0	0	0	0	0	15	0
28	3	F	125	0	0	0	20	0	45	0	0	0	40	32.5		22	2	F	50	30	75	0	47.5	15	0	0	25	0	25	0		112	1	P	0	0	55	0	70	0	0	0	0	0	35	0
29	3	F	87.5	0	0	0	45	0	40	0	0	0	42.5	22.5		23	2	F	47.5	57.5	50	0	27.5	0	0	0	47.5	15	15	20		113	1	F	42.5	0	60	85	22.5	0	0	0	27.5	0	0	0
30	3	F	37.5	50	0	0	25	0	47.5	0	0	0	0	0		24	2	F	55	0	32.5	0	42.5	0	0	35	0	0	0	0		114	1	P	17.5	0	52.5	17.5	45	27.5	15	0	0	0	95	0
31	3	F	57.5	95	0	0	27.5	0	87.5	17.5	0	0	22.5	0		25	2	F	55	0	65	0	42.5	0	0	85	0	0	20	0		115	1	F	77.5	0	37.5	27.5	60	0	0	0	0	0	15	0
32	3	F	55	102.5	32.5	0	25	0	62.5	30	0	0	27.5	0		26	2	F	65	0	67.5	17.5	50	0	0	0	17.5	0	0	0		116	1	P	0	0	77.5	20	85	0	0	0	0	0	0	0
33	3	F	95	0	0	0	62.5	15	57.5	0	0	0	32.5	0		27	2	F	40	0	55	0	25	20	0	0	20	0	0	22.5		117	1	F	100	0	80	27.5	27.5	0	0	0	17.5	0	0	0
34	3	F	0	0	65	0	42.5	0	0	0	0	17.5	70	15		28	2	F	42.5	15	27.5	0	30	0	0	0	0	15	22.5	22.5		118	1	F	0	0	82.5	47.5	35	17.5	0	0	20	25	0	0
35	3	F	0	0	65	0	45	0	27.5	37.5	0	0	60	30		29	2	F	37.5	25	22.5	0	22.5	20	37.5	0	47.5	20	25	0		119	1	P	0	0	80	55	67.5	0	0	0	32.5	40	42.5	0
36	3	F	80	0	15	0	15	0	47.5	0	0	0	0	15		30	2	F	50	0	40	0	32.5	0	0	0	0	0	0	0		120	1	F	110	0	85	0	42.5	0	0	0	0	0	0	0
37	3	F	45	0	27.5	22.5	20	0	42.5	42.5	0	0	0	0		31	2	F	37.5	0	47.5	0	17.5	0	15	0	0	0	0	0		121	1	F	155	0	42.5	17.5	22.5	0	0	0	0	0	0	0
38	3	F	0	25	32.5	0	0	32.5	35	55	0	0	20	0		32	2	F	40	0	60	0	17.5	0	0	0	0	0	0	0		122	1	F	150	0	35	0	32.5	0	0	0	0	0	20	0
39	3	F	92.5	22.5	0	22.5	15	37.5	67.5	0	0	0	65	0		33	2	F	40	0	57.5	0	32.5	0	0	0	0	22.5	0	0		123	1	F	100	0	45	0	15	0	0	0	0	0	0	0
40	3	F	97.5	32.5	60	22.5	42.5	25	47.5	0	0	0	42.5	0		34	2	F	72.5	0	47.5	0	0	0	0	0	0	25	0	0		124	1	F	190	0	40	0	25	0	0	0	0	0	22.5	0
41	3	F	102.5	42.5	95	15	65	0	45	0	0	0	42.5	0		35	2	F	72.5	0	17.5	0	0	0	0	22.5	0	0	0	0		125	1	F	62.5	0	72.5	22.5	105	0	57.5	0	20	0	92.5	20
42	3	F	0	0	0	0	0	0	40	0	0	0	0	0		36	2	F	65	0	45	0	15	0	0	0	0	0	0	0		126	1	P	0	0	90	0	87.5	0	0	0	0	0	32.5	0
43	3	F	0	0	30	0	22.5	0	57.5	0	0	0	0	0		37	2	F	67.5	0	30	22.5	0	0	0	0	0	25	0	0		127	1	F	25	0	47.5	0	42.5	0	0	0	0	0	37.5	0
44	3	F	0	0	35	0	17.5	0	55	0	0	0	0	0		38	2	F	42.5	0	47.5	20	0	0	0	0	0	0	0	0		128	1	P	0	0	60	0	80	0	22.5	0	0	0	62.5	0
45	3	F	0	0	25	0	0	0	30	0	0	0	0	0		39	2	F	37.5	0	45	0	0	0	0	0	0	0	0	0		129	1	F	120	0	27.5	20	27.5	0	0	0	0	0	0	0
46	3	F	0	0	37.5	0	0	0	37.5	0	20	0	0	0		40	2	F	50	0	0	0	0	0	22.5	0	0	27.5	0	45		130	1	F	162.5	0	27.5	0	0	0	0	0	0	0	0	0
47	3	F	0	0	32.5	0	0	0	0	0	0	0	0	0		41	2	F	67.5	0	15	0	0	0	0	0	0	0	0	0		131	1	F	80	0	57.5	90	15	0	0	0	0	0	0	0
48	3	F	0	0	0	0	0	0	0	0	0	0	0	0		42	2	F	52.5	0	25	0	0	17.5	0	15	0	0	0	0		132	1	F	0	35	77.5	157.5	0	37.5	0	0	0	17.5	0	0
49	3	F	77.5	0	0	17.5	30	17.5	82.5	0	17.5	0	17.5	0		43	2	F	55	0	35	0	0	0	0	47.5	20	0	0	27.5		133	1	F	0	0	45	0	52.5	0	0	0	47.5	25	27.5	0
50	3	F	62.5	0	0	22.5	25	0	90	0	17.5	0	25	0		44	2	F	55	0	32.5	0	42.5	0	0	0	20	0	15	0		134	1	F	0	0	32.5	0	55	0	0	0	15	25	17.5	0
51	3	F	65	0	50	17.5	25	0	122.5	17.5	0	0	25	32.5		45	2	F	35	15	67.5	0	0	0	67.5	0	0	40	20	27.5		135	1	F	72.5	0	50	52.5	40	0	0	0	0	0	0	0
52	3	F	62.5	0	77.5	0	35	0	120	0	0	0	25	30		46	2	F	30	15	57.5	0	0	0	0	0	0	40	15	15		136	1	F	105	0	65	0	0	0	0	0	0	0	0	0
53	3	F	52.5	0	80	0	42.5	0	110	0	0	0	22.5	40		47	2	F	55	0	47.5	0	20	35	0	0	20	0	0	15		137	1	F	82.5	0	62.5	0	0	0	0	0	0	0	0	0
54	3	F	0	0	57.5	0	0	0	42.5	0	0	0	0	0		48	2	F	45	0	25	0	17.5	25	0	15	15	0	0	0		138	1	P	0	80	45	0	52.5	20	0	0	0	0	22.5	17.5
55	3	F	52.5	0	62.5	0	20	0	0	0	0	0	0	0		49	2	F	47.5	0	27.5	0	20	22.5	0	0	25	0	0	15		139	1	F	87.5	0	27.5	65	35	0	0	0	0	0	22.5	0
56	3	F	0	0	0	0	0	0	57.5	0	0	0	0	0		50	2	F	42.5	0	0	0	17.5	35	0	0	22.5	0	0	0		140	1	F	42.5	0	22.5	60	17.5	0	0	0	0	0	0	0
57	3	F	0	0	0	22.5	0	0	42.5	0	0	0	0	0		51	2	F	52.5	0	32.5	0	0	0	0	60	25	0	22.5	0		141	1	F	87.5	0	32.5	42.5	27.5	0	0	0	0	0	22.5	0
58	3	F	37.5	0	0	0	0	0	0	0	0	0	0	0		52	2	F	52.5	0	30	0	20	25	0	22.5	15	0	15	0		1	2	F	45	17.5	27.5	15	35	0	32.5	0	42.5	32.5	42.5	0
59	3	F	40	0	0	0	0	0	0	0	0	0	0	0		53	2	F	40	0	32.5	0	0	30	0	20	25	0	0	0		2	2	F	27.5	17.5	32.5	0	47.5	15	40	0	22.5	0	57.5	0
60	3	F	35	0	0	0	0	0	47.5	0	15	0	0	0		54	2	F	37.5	0	25	0	0	0	0	0	15	0	0	0		3	2	F	0	15	42.5	40	27.5	0	45	0	0	0	32.5	0
61	3	F	35	0	0	0	0	0	65	0	15	0	0	0		55	2	F	42.5	0	27.5	0	15	0	0	0	15	0	0	0		4	2	F	0	17.5	42.5	42.5	27.5	0	42.5	0	0	0	32.5	0
62	3	F	32.5	0	0	0	0	0	42.5	0	0	0	0	0		56	2	F	45	0	22.5	0	0	17.5	0	0	40	0	0	0		5	2	F	0	22.5	47.5	45	30	0	42.5	0	0	0	35	0
63	3	F	47.5	0	0	0	0	0	0	0	30	0	0	0		57	2	F	45	25	47.5	0	0	0	0	0	30	22.5	0	0		6	2	F	37.5	60	22.5	17.5	45	15	60	22.5	0	0	57.5	30
64	3	F	32.5	0	0	0	0	0	0	0	0	0	0	0		58	2	F	42.5	0	50	0	30	37.5	0	0	32.5	25	0	0		7	2	F	70	35	47.5	0	27.5	35	67.5	0	0	0	20	0
65	3	F	40	0	0	0	0	0	0	0	0	0	0	0		59	2	F	57.5	0	37.5	20	35	20	15	0	22.5	25	20	0		8	2	F	50	25	60	17.5	15	45	15	0	45	0	20	17.5
66	3	F	50	0	17.5	0	0	0	15	0	0	0	0	0		1	3	F	47.5	20	57.5	67.5	0	0	40	0	0	32.5	30	22.5		9	2	F	40	17.5	85	30	22.5	45	27.5	0	45	22.5	15	0
67	3	F	45	0	30	0	0	0	0	0	0	0	0	0		2	3	F	0	0	60	75	25	0	70	0	22.5	0	35	52.5		10	2	F	40	0	72.5	17.5	37.5	42.5	17.5	0	0	15	17.5	17.5
68	3	F	0	0	0	0	0	0	0	0	0	0	0	0		3	3	F	0	25	50	65	15	0	55	0	17.5	17.5	50	30		11	2	F	55	40	30	0	0	0	20	0	90	0	15	0
69	3	F	42.5	0	27.5	0	37.5	0	35	0	0	22.5	22.5	15		4	3	F	0	0	0	15	25	15	45	0	0	37.5	0	0		12	2	F	40	55	25	0	40	20	0	0	0	0	62.5	17.5
70	3	F	55	0	0	0	0	0	55	0	0	0	0	0		5	3	F	0	0	45	15	30	0	37.5	42.5	0	0	27.5	0		13	2	F	40	47.5	27.5	0	42.5	22.5	0	0	0	0	62.5	17.5
71	3	F	40	0	0	0	0	0	40	0	0	0	0	0		6	3	F	47.5	0	42.5	30	15	0	0	80	62.5	17.5	17.5	30		14	2	F	52.5	75	27.5	0	47.5	22.5	0	0	0	0	92.5	0
72	3	F	37.5	0	0	0	0	0	32.5	32.5	0	0	0	22.5		7	3	F	0	0	30	25	0	0	27.5	0	0	17.5	55	0		15	2	F	52.5	62.5	30	0	47.5	20	0	0	0	0	95	0
73	3	F	32.5	0	0	0	0	0	42.5	20	0	0	0	25		8	3	F	0	0	42.5	0	25	62.5	0	0	0	0	60	0		16	2	F	72.5	42.5	17.5	42.5	32.5	0	17.5	0	0	30	50	0
74	3	F	55	0	0	0	0	0	25	15	0	0	0	0		9	3	F	0	0	35	22.5	25	0	55	0	0	0	0	0		17	2	F	65	30	17.5	35	27.5	0	15	0	0	30	45	0
75	3	F	0	0	35	0	0	0	0	0	0	0	0	0		10	3	F	0	17.5	47.5	22.5	27.5	0	27.5	37.5	0	0	17.5	17.5		18	2	F	77.5	20	0	37.5	32.5	0	15	37.5	0	25	77.5	0
76	3	F	0	0	0	0	0	0	52.5	25	0	0	0	0		11	3	F	0	0	40	22.5	0	0	75	97.5	0	0	15	0		19	2	P	60	42.5	0	20	27.5	22.5	57.5	22.5	22.5	27.5	60	0
77	3	F	0	0	0	0	0	0	0	0	0	0	0	0		12	3	F	0	0	0	27.5	17.5	35	57.5	30	0	0	0	0		20	2	F	50	0	27.5	37.5	62.5	17.5	35	0	0	0	37.5	57.5
78	3	F	0	0	0	0	0	0	52.5	0	0	0	0	0		13	3	F	0	0	27.5	0	30	0	15	0	0	0	0	0		21	2	F	62.5	0	37.5	52.5	72.5	32.5	35	0	0	0	50	37.5
79	3	F	0	0	0	0	0	0	70	0	0	0	0	0		14	3	F	0	0	30	0	35	0	0	32.5	0	0	20	0		22	2	P	22.5	0	57.5	35	32.5	0	15	0	0	0	50	0
80	3	F	67.5	0	87.5	0	45	0	27.5	0	0	0	32.5	0		15	3	F	0	0	0	0	0	0	77.5	0	0	0	0	0		23	2	F	25	0	55	32.5	35	0	0	0	0	0	117.5	0
81	3	F	50	0	0	0	0	0	57.5	0	0	0	20	0		16	3	F	0	0	0	0	32.5	0	87.5	0	0	0	0	0		24	2	F	35	0	35	22.5	60	0	0	0	0	0	87.5	0
82	3	F	37.5	0	27.5	20	25	0	37.5	0	0	0	0	0		17	3	F	0	30	17.5	0	30	0	67.5	0	0	0	0	0		25	2	F	50	60	25	25	30	17.5	0	0	0	0	27.5	0
83	3	F	0	0	37.5	20	17.5	0	42.5	0	0	0	0	0		18	3	F	0	0	0	0	0	0	35	0	0	0	0	0		26	2	P	72.5	62.5	27.5	27.5	50	0	0	0	15	17.5	67.5	0
84	3	F	25	0	57.5	0	0	0	25	0	0	0	0	0		19	3	F	60	35	20	0	42.5	0	50	0	25	0	20	0		27	2	F	47.5	42.5	20	17.5	25	0	0	0	0	0	50	0
85	3	F	0	0	0	0	0	0	0	0	0	0	0	0		20	3	F	55	0	52.5	0	30	0	25	15	20	0	25	0		28	2	F	50	57.5	27.5	27.5	37.5	15	15	0	0	0	72.5	0
86	3	F	0	0	0	0	0	0	0	0	0	0	0	0		21	3	F	50	0	42.5	0	25	0	37.5	0	0	0	15	0		29	2	F	37.5	0	27.5	0	40	0	0	0	20	0	0	0
87	3	F	65	0	37.5	0	77.5	0	30	32.5	0	0	25	0		22	3	F	30	0	40	40	0	0	25	47.5	30	0	60	0		30	2	F	25	22.5	15	0	15	25	0	20	0	25	25	25
88	3	F	75	0	0	22.5	27.5	0	57.5	0	47.5	0	42.5	27.5		23	3	F	25	0	17.5	55	0	0	25	60	45	0	55	0		31	2	P	42.5	32.5	65	0	15	0	0	22.5	0	0	17.5	0
89	3	F	50	0	0	0	22.5	0	45	0	0	0	0	0		24	3	F	82.5	0	0	50	22.5	0	17.5	70	35	0	70	0		32	2	F	40	25	67.5	0	0	0	0	0	0	17.5	0	17.5
90	3	F	55	0	0	0	17.5	0	42.5	0	0	0	20	0		25	3	F	87.5	0	0	62.5	22.5	0	0	42.5	25	0	57.5	0		33	2	F	30	17.5	67.5	0	15	0	0	0	0	0	0	0
91	3	F	55	0	0	0	17.5	0	42.5	0	0	0	25	0		26	3	F	37.5	0	0	65	22.5	0	0	42.5	25	0	77.5	0		34	2	F	30	15	40	0	20	0	0	0	17.5	0	0	22.5
92	3	F	67.5	0	0	0	37.5	0	37.5	0	0	0	25	0		27	3	F	47.5	0	0	65	22.5	0	22.5	15	45	0	72.5	15		35	2	P	55	0	27.5	0	40	0	0	0	0	27.5	0	0
93	3	F	42.5	25	0	0	0	17.5	0	0	0	0	17.5	0		28	3	F	62.5	0	37.5	0	0	0	35	15	0	0	27.5	0		36	2	P	47.5	0	27.5	25	25	0	25	22.5	0	0	27.5	0
94	3	F	130	0	0	0	50	0	67.5	60	0	0	32.5	0		29	3	F	45	0	0	0	0	20	17.5	22.5	0	0	40	25		37	2	F	25	25	15	0	25	17.5	15	27.5	17.5	0	35	52.5
95	3	F	102.5	25	47.5	0	37.5	0	77.5	0	0	0	40	15		30	3	F	55	52.5	0	0	25	20	67.5	0	0	0	35	0		38	2	P	37.5	22.5	45	0	40	0	25	0	15	0	22.5	0
96	3	F	90	40	42.5	0	25	0	50	0	0	0	35	17.5		31	3	F	27.5	0	30	72.5	25	0	17.5	0	37.5	87.5	27.5	50		39	2	F	25	15	35	0	25	0	30	0	0	0	0	0
97	3	F	80	40	25	0	42.5	0	30	0	0	0	25	0		32	3	F	0	0	0	0	15	0	72.5	0	0	0	20	0		40	2	F	32.5	15	35	0	42.5	0	25	0	15	0	25	0
98	3	F	82.5	40	37.5	0	45	0	30	0	20	0	55	0		33	3	F	0	0	0	0	0	0	55	0	0	25	0	0		41	2	F	25	20	57.5	0	27.5	0	0	0	40	0	20	0
99	3	F	40	17.5	0	0	27.5	0	50	0	0	0	30	0		34	3	F	0	0	0	0	0	0	35	30	0	0	22.5	0		42	2	P	90	0	40	0	25	15	0	0	20	0	0	0
100	3	F	55	0	0	0	32.5	0	52.5	0	0	0	42.5	0		35	3	F	0	35	22.5	37.5	22.5	0	15	0	50	0	0	0		43	2	P	92.5	0	45	32.5	42.5	15	0	0	27.5	0	35	0
101	3	F	42.5	37.5	0	0	32.5	0	52.5	0	0	0	40	0		36	3	F	0	60	30	22.5	22.5	0	0	0	52.5	0	15	17.5		44	2	F	42.5	0	40	0	30	20	0	0	75	0	0	0
102	3	F	0	0	25	0	0	0	0	0	0	0	0	0		37	3	F	105	0	0	0	15	0	45	0	52.5	0	0	25		45	2	F	60	25	47.5	0	27.5	30	0	0	52.5	0	25	0
103	3	F	40	0	0	0	0	0	0	0	0	0	0	0		38	3	F	0	0	92.5	0	35	0	0	67.5	0	0	27.5	0		46	2	F	30	0	72.5	0	25	0	0	0	0	25	27.5	75
104	3	F	37.5	0	0	0	0	0	0	0	0	0	0	0		39	3	F	105	0	37.5	0	22.5	0	22.5	0	0	0	37.5	0		47	2	P	42.5	0	35	0	22.5	0	0	0	22.5	0	22.5	0
105	3	F	0	0	0	0	0	0	0	0	0	0	0	0		40	3	F	62.5	0	0	0	0	0	40	62.5	0	0	0	25		48	2	P	25	0	57.5	0	40	0	0	0	0	0	22.5	0
106	3	F	0	0	0	0	0	0	0	0	0	0	0	0		41	3	F	40	0	0	0	0	0	37.5	42.5	0	0	0	0		49	2	F	25	15	27.5	0	42.5	0	25	0	0	0	17.5	0
107	3	F	0	0	0	0	0	0	0	0	0	0	0	0		42	3	F	50	25	0	0	0	0	45	50	0	0	0	25		50	2	P	55	0	42.5	0	37.5	20	15	0	15	15	37.5	0
108	3	F	0	15	0	0	0	0	15	0	0	0	17.5	0		43	3	F	0	0	0	0	20	0	15	0	0	0	25	0		51	2	P	45	22.5	35	0	25	20	25	0	32.5	25	30	57.5
109	3	F	75	0	22.5	0	42.5	0	52.5	0	0	0	45	15		44	3	F	0	0	0	22.5	17.5	0	15	27.5	0	0	25	0		52	2	P	50	57.5	55	0	40	20	87.5	0	75	0	42.5	0
110	3	F	75	0	0	0	77.5	17.5	35	0	0	0	75	15		45	3	F	40	20	0	0	60	0	47.5	0	0	0	42.5	0		53	2	F	37.5	52.5	27.5	15	17.5	20	0	0	0	60	22.5	62.5
111	3	F	70	0	42.5	0	97.5	20	0	0	0	0	75	17.5		46	3	F	47.5	15	0	17.5	57.5	0	37.5	0	0	15	50	0		54	2	P	52.5	20	60	57.5	25	22.5	27.5	25	37.5	17.5	0	52.5
112	3	F	67.5	0	37.5	0	85	17.5	15	0	0	0	72.5	15		47	3	F	55	0	0	0	0	0	42.5	0	0	22.5	42.5	0		55	2	P	0	25	35	0	42.5	37.5	0	0	15	15	25	0
113	3	F	95	0	20	0	130	0	17.5	0	0	0	40	0		48	3	F	62.5	0	0	25	15	0	42.5	0	0	22.5	32.5	0		56	2	P	35	25	90	17.5	42.5	17.5	0	0	17.5	20	17.5	0
114	3	F	50	15	20	15	30	0	42.5	0	0	0	30	0		49	3	F	30	0	55	0	47.5	20	22.5	37.5	0	0	32.5	0		57	2	F	27.5	17.5	35	0	30	0	17.5	0	0	15	15	0
115	3	F	45	20	35	15	42.5	0	40	0	0	0	40	0		50	3	F	0	0	27.5	30	0	0	57.5	0	0	0	0	0		58	2	F	77.5	60	62.5	45	62.5	40	57.5	15	22.5	35	75	55
116	3	F	37.5	0	0	0	0	0	35	0	0	0	0	0		51	3	F	0	0	25	0	32.5	22.5	15	0	22.5	0	0	0		59	2	P	77.5	42.5	82.5	42.5	42.5	20	20	0	72.5	67.5	80	37.5
117	3	F	0	0	0	0	0	0	0	0	0	0	0	0		52	3	F	0	0	35	15	25	20	35	0	0	0	0	0		60	2	F	47.5	65	40	52.5	35	20	55	17.5	30	30	45	15
118	3	F	62.5	0	15	20	45	0	37.5	0	0	0	25	0		53	3	F	0	0	65	25	35	0	42.5	0	32.5	0	42.5	0		61	2	P	0	22.5	37.5	0	32.5	0	0	0	0	0	0	15
119	3	F	57.5	0	22.5	25	30	0	32.5	0	37.5	0	27.5	0		54	3	F	0	0	0	0	0	0	0	0	0	0	0	0		62	2	F	22.5	0	37.5	0	22.5	0	0	27.5	0	0	0	0
120	3	F	85	0	20	0	0	0	25	0	32.5	0	0	15		55	3	F	30	0	0	0	0	0	0	0	0	0	0	0		63	2	P	50	17.5	42.5	17.5	35	15	17.5	0	37.5	17.5	42.5	20
121	3	F	55	0	0	0	0	0	0	0	0	0	0	0		56	3	F	27.5	0	0	0	0	0	0	0	0	0	0	0		64	2	F	0	0	17.5	0	32.5	0	0	0	0	0	0	0
122	3	F	57.5	0	52.5	22.5	77.5	0	32.5	0	0	0	20	0		57	3	F	0	0	62.5	17.5	37.5	0	17.5	67.5	0	0	32.5	0		65	2	F	22.5	0	15	0	35	0	0	0	22.5	0	0	0
123	3	F	67.5	0	0	17.5	40	0	45	15	0	0	35	0		58	3	F	0	0	52.5	0	35	0	17.5	20	0	0	22.5	15		66	2	F	35	0	35	0	0	0	0	0	20	30	0	0
124	3	F	75	0	0	25	40	0	37.5	17.5	0	0	40	0		59	3	F	0	0	65	0	52.5	0	40	22.5	0	0	47.5	0		67	2	F	0	0	47.5	0	0	0	0	0	0	20	0	0
125	3	F	80	0	0	22.5	40	0	25	0	0	0	57.5	0		60	3	F	0	0	0	0	0	0	50	15	0	0	0	0		68	2	P	70	0	25	0	17.5	20	45	0	0	17.5	32.5	22.5
126	3	F	80	0	0	22.5	35	0	27.5	30	0	0	45	15		61	3	F	0	0	0	0	0	0	60	22.5	0	0	0	0		69	2	F	22.5	17.5	15	0	17.5	0	0	0	17.5	0	0	0
127	3	F	57.5	0	0	22.5	32.5	0	32.5	0	0	0	42.5	15		62	3	F	0	0	27.5	0	0	0	55	0	0	0	0	0		70	2	P	37.5	27.5	20	0	40	0	15	0	15	32.5	20	0
128	3	F	42.5	0	0	25	27.5	0	25	0	0	0	30	0		63	3	F	0	0	25	0	0	0	105	0	0	0	0	0		71	2	F	27.5	0	25	0	0	20	0	0	0	32.5	15	0
129	3	F	55	0	0	22.5	35	0	45	15	0	0	45	0		64	3	F	0	0	0	0	0	0	40	0	0	0	42.5	0		72	2	F	17.5	0	27.5	0	0	20	0	0	0	22.5	0	0
1	4	F	35	0	0	55	0	0	67.5	22.5	0	0	77.5	90		65	3	F	25	0	22.5	0	25	20	47.5	0	15	0	42.5	0		73	2	P	40	0	22.5	0	35	0	15	0	0	0	45	0
2	4	F	37.5	42.5	0	15	0	0	150	0	0	0	62.5	0		66	3	F	32.5	0	60	30	0	20	45	0	0	0	27.5	0		74	2	F	25	0	22.5	0	0	0	0	0	0	17.5	0	0
3	4	F	40	0	27.5	50	55	0	72.5	0	0	0	80	17.5		67	3	F	0	0	0	0	15	0	15	0	0	0	0	0		75	2	P	32.5	67.5	42.5	52.5	30	17.5	60	17.5	30	32.5	37.5	25
4	4	F	27.5	0	35	47.5	37.5	0	120	0	0	0	75	0		68	3	F	0	0	27.5	32.5	72.5	0	17.5	0	0	0	50	0		76	2	F	27.5	15	32.5	0	22.5	22.5	0	0	0	0	0	0
5	4	F	37.5	0	47.5	45	35	0	122.5	0	0	0	60	0		69	3	F	0	0	35	17.5	40	0	0	25	0	0	0	0		77	2	F	27.5	0	32.5	0	37.5	17.5	0	0	0	25	0	0
6	4	F	32.5	0	0	25	27.5	0	100	0	0	0	75	0		70	3	F	0	0	35	20	50	0	27.5	42.5	32.5	0	35	0		78	2	F	30	17.5	40	0	37.5	32.5	0	0	0	25	20	22.5
7	4	F	30	0	0	47.5	25	0	72.5	0	0	0	67.5	0		71	3	F	40	0	32.5	22.5	50	0	57.5	0	0	0	17.5	0		79	2	P	22.5	25	27.5	0	27.5	20	0	0	0	40	30	0
8	4	F	22.5	0	20	35	67.5	0	50	0	27.5	0	120	30		72	3	F	30	0	62.5	20	32.5	0	25	65	0	0	57.5	15		80	2	F	25	0	0	0	0	15	0	0	0	0	0	0
9	4	F	0	0	27.5	22.5	30	0	35	0	0	0	25	0		73	3	F	52.5	0	65	0	60	0	47.5	0	0	0	0	0		81	2	F	32.5	0	0	0	15	0	0	0	0	25	0	0
10	4	F	0	0	0	22.5	35	0	92.5	0	0	0	30	0		74	3	F	50	0	52.5	0	62.5	0	32.5	0	0	0	0	0		1	3	F	57.5	45	45	20	0	0	0	72.5	0	0	0	22.5
11	4	F	0	37.5	0	0	42.5	0	97.5	0	0	0	50	0		75	3	F	60	0	62.5	0	60	0	45	0	0	0	15	0		2	3	F	0	0	0	17.5	35	0	25	22.5	27.5	17.5	45	30
12	4	F	0	0	20	37.5	30	0	97.5	0	0	0	42.5	0		76	3	F	57.5	0	47.5	30	47.5	0	35	0	0	0	25	0		3	3	F	0	0	0	17.5	45	0	35	35	42.5	15	52.5	45
13	4	F	32.5	0	30	55	85	0	52.5	32.5	0	0	67.5	0		77	3	F	0	0	0	0	0	0	40	0	0	0	0	0		4	3	F	45	0	0	17.5	52.5	0	55	42.5	27.5	0	67.5	32.5
14	4	F	0	0	0	0	0	0	0	0	0	0	70	0		78	3	F	0	0	0	15	0	0	52.5	0	15	0	0	0		5	3	F	65	0	0	17.5	55	0	47.5	50	57.5	0	57.5	45
15	4	F	0	0	0	32.5	25	0	60	0	0	0	55	0		79	3	F	0	0	0	15	0	0	77.5	0	0	0	0	0		6	3	F	37.5	0	0	30	85	27.5	107.5	15	0	0	70	17.5
16	4	F	0	0	0	37.5	22.5	0	42.5	0	30	0	50	0		80	3	F	0	0	0	17.5	0	0	57.5	0	0	0	0	0		7	3	F	32.5	0	0	30	92.5	22.5	82.5	15	30	0	95	0
17	4	F	0	42.5	0	0	0	0	57.5	0	0	0	57.5	0		81	3	F	40	0	0	0	22.5	0	27.5	0	0	0	25	0		8	3	F	30	0	82.5	110	50	45	25	20	52.5	62.5	155	47.5
18	4	F	0	42.5	0	0	37.5	0	37.5	0	0	0	45	0		82	3	F	85	0	27.5	0	47.5	0	45	0	0	0	22.5	0		9	3	F	72.5	15	97.5	37.5	60	15	0	40	0	15	60	30
19	4	F	72.5	0	27.5	0	25	0	72.5	0	0	0	75	15		83	3	F	90	0	32.5	0	52.5	0	67.5	0	0	0	47.5	0		10	3	F	0	0	67.5	20	62.5	0	15	55	17.5	15	42.5	15
20	4	F	95	0	42.5	0	25	0	57.5	0	0	0	75	17.5		84	3	F	0	0	0	0	0	0	0	0	0	0	0	0		11	3	F	0	0	60	0	140	0	37.5	30	22.5	70	60	32.5
21	4	F	72.5	0	55	0	25	0	97.5	0	20	0	55	20		85	3	F	32.5	0	47.5	37.5	17.5	35	75	0	37.5	0	67.5	30		12	3	F	0	17.5	77.5	107.5	30	62.5	30	35	32.5	57.5	0	27.5
22	4	F	35	0	62.5	15	0	0	67.5	0	0	0	45	0		86	3	F	0	0	0	0	17.5	0	55	20	0	0	42.5	25		13	3	F	0	47.5	90	110	27.5	67.5	22.5	15	30	50	22.5	30
23	4	F	30	0	60	22.5	55	20	45	0	0	0	72.5	0		87	3	F	40	0	0	0	42.5	0	62.5	15	0	35	67.5	37.5		14	3	F	40	20	70	142.5	25	75	20	20	35	42.5	0	30
24	4	F	37.5	0	60	22.5	52.5	0	22.5	0	0	0	42.5	20		88	3	F	25	0	0	0	15	0	52.5	0	0	0	0	20		15	3	F	27.5	15	75	155	25	65	20	15	37.5	37.5	15	27.5
25	4	F	30	0	57.5	0	25	0	25	0	0	0	77.5	0		89	3	F	27.5	47.5	0	0	0	0	20	0	0	0	25	15		16	3	F	0	32.5	52.5	32.5	32.5	0	57.5	0	15	0	35	15
26	4	F	0	0	67.5	0	27.5	0	32.5	0	0	0	92.5	0		90	3	F	25	50	65	0	15	0	22.5	0	0	0	0	17.5		17	3	F	0	0	67.5	22.5	15	0	0	22.5	15	0	25	20
27	4	F	0	0	62.5	0	37.5	0	0	0	67.5	0	75	0		91	3	F	22.5	0	57.5	0	20	0	0	0	82.5	0	0	0		18	3	F	0	0	40	22.5	32.5	0	0	15	0	0	0	50
28	4	F	0	0	72.5	22.5	72.5	0	45	0	0	0	72.5	0		92	3	F	42.5	0	62.5	0	35	0	17.5	0	80	0	0	15		19	3	F	0	27.5	110	30	35	20	0	27.5	17.5	17.5	42.5	20
29	4	F	40	0	35	17.5	30	0	67.5	0	35	0	77.5	0		93	3	F	57.5	0	70	17.5	60	0	22.5	0	100	0	22.5	0		20	3	F	0	17.5	90	75	57.5	20	35	27.5	22.5	22.5	60	20
30	4	F	40	0	60	15	50	0	57.5	0	0	0	60	0		94	3	F	20	0	72.5	17.5	30	0	55	0	25	0	0	0		21	3	F	155	0	80	17.5	85	15	87.5	25	15	0	60	17.5
31	4	F	62.5	0	47.5	0	42.5	17.5	80	0	0	0	60	0		95	3	F	35	0	77.5	0	52.5	0	65	0	60	0	0	0		22	3	F	167.5	0	50	37.5	72.5	45	30	22.5	25	0	25	30
32	4	F	0	0	30	57.5	0	0	75	0	0	0	57.5	0		96	3	F	47.5	0	52.5	17.5	45	0	45	0	0	0	37.5	15		23	3	F	37.5	37.5	137.5	110	60	30	0	35	32.5	35	22.5	30
33	4	F	0	55	0	20	35	0	87.5	0	0	0	55	0		97	3	F	25	0	50	15	37.5	0	47.5	0	0	0	50	0		24	3	F	30	0	147.5	92.5	60	25	0	25	32.5	32.5	35	30
34	4	F	0	60	0	22.5	52.5	0	82.5	17.5	0	0	55	0		98	3	F	40	0	60	20	35	0	32.5	0	15	0	40	0		25	3	F	50	0	157.5	102.5	65	25	0	27.5	40	30	42.5	30
35	4	F	40	0	42.5	40	0	0	0	20	20	0	25	0		99	3	F	40	0	0	32.5	252.5	0	37.5	0	27.5	0	55	20		26	3	F	0	0	87.5	80	15	50	55	20	27.5	40	25	20
36	4	F	40	0	32.5	37.5	40	0	110	0	17.5	0	120	0		100	3	F	47.5	0	0	0	17.5	0	47.5	15	47.5	0	72.5	0		27	3	F	0	15	137.5	207.5	25	70	0	85	47.5	25	40	25
37	4	F	47.5	0	62.5	47.5	0	0	25	0	40	0	42.5	0		101	3	F	37.5	0	47.5	32.5	37.5	30	50	15	52.5	0	37.5	30		28	3	F	0	0	42.5	70	65	62.5	40	100	77.5	52.5	72.5	40
38	4	F	55	0	52.5	37.5	25	0	15	0	15	0	75	0		102	3	F	0	0	15	22.5	0	0	25	40	52.5	0	37.5	22.5		29	3	F	0	0	52.5	65	87.5	40	52.5	65	25	25	60	27.5
39	4	F	72.5	0	15	32.5	37.5	0	45	0	0	0	57.5	0		103	3	F	0	0	42.5	0	32.5	0	25	15	0	0	40	17.5		30	3	F	25	0	60	52.5	42.5	0	0	20	17.5	15	0	15
40	4	F	30	0	25	22.5	25	0	27.5	55	0	0	60	0		104	3	F	35	0	42.5	17.5	65	0	57.5	27.5	0	0	45	0		31	3	F	0	0	50	85	52.5	40	52.5	15	20	27.5	72.5	17.5
41	4	F	0	0	32.5	0	0	25	0	0	0	0	0	0		105	3	F	20	0	70	0	75	0	37.5	70	0	0	17.5	22.5		32	3	F	0	0	52.5	92.5	42.5	42.5	40	22.5	20	25	45	17.5
42	4	F	32.5	20	0	15	0	0	67.5	0	0	32.5	25	20		106	3	F	0	0	0	15	75	0	20	0	0	0	25	0		33	3	F	0	95	52.5	25	17.5	0	57.5	0	27.5	40	0	27.5
43	4	F	52.5	0	0	50	0	0	57.5	0	0	0	65	0		107	3	F	0	0	0	22.5	67.5	15	45	17.5	27.5	15	57.5	20		34	3	F	0	25	42.5	22.5	25	0	27.5	0	40	47.5	0	27.5
1	5	F	25	0	0	0	22.5	0	47.5	17.5	0	0	0	0		108	3	F	67.5	0	47.5	25	17.5	32.5	47.5	20	27.5	0	25	30		35	3	F	0	0	80	42.5	62.5	52.5	0	27.5	22.5	22.5	45	27.5
2	5	F	25	0	0	0	30	0	30	25	0	0	0	0		109	3	F	62.5	0	0	32.5	37.5	0	47.5	60	37.5	0	25	40		36	3	P	0	30	152.5	45	95	47.5	55	60	25	25	82.5	27.5
3	5	F	22.5	0	0	0	30	0	37.5	22.5	0	0	0	0		110	3	F	72.5	0	30	22.5	65	0	37.5	0	0	0	20	20		37	3	F	0	0	95	27.5	50	22.5	25	27.5	25	35	40	40
4	5	F	20	0	0	22.5	0	0	25	0	0	0	0	0		111	3	F	75	0	32.5	35	20	0	72.5	25	0	0	27.5	0		38	3	F	0	0	75	27.5	50	32.5	32.5	0	30	40	65	37.5
5	5	F	42.5	0	32.5	0	0	0	60	15	25	0	25	0		112	3	F	67.5	0	37.5	17.5	15	0	35	17.5	0	0	0	0		39	3	P	67.5	32.5	67.5	47.5	70	25	15	15	42.5	25	65	25
6	5	F	0	0	0	0	0	0	35	0	0	0	30	0		113	3	F	87.5	0	60	17.5	30	0	52.5	22.5	0	0	27.5	0		40	3	F	0	62.5	102.5	37.5	57.5	22.5	55	22.5	22.5	27.5	90	25
7	5	F	57.5	0	0	0	0	15	60	0	0	0	17.5	0		114	3	F	72.5	0	57.5	22.5	25	0	62.5	20	0	0	27.5	0		41	3	F	75	0	57.5	60	55	22.5	0	0	27.5	22.5	0	17.5
8	5	F	35	0	0	0	0	0	75	57.5	0	0	65	0		115	3	F	27.5	0	0	0	0	0	35	0	0	0	0	0		42	3	F	32.5	15	102.5	72.5	35	27.5	25	25	20	25	25	30
9	5	F	62.5	0	0	0	0	0	15	0	0	0	0	0		116	3	F	0	0	17.5	15	80	20	30	37.5	0	0	60	15		43	3	P	27.5	15	140	75	57.5	30	40	50	22.5	27.5	40	30
10	5	F	60	0	32.5	0	0	0	72.5	0	0	0	0	15		117	3	F	55	0	25	22.5	65	0	35	15	0	0	50	20		44	3	F	77.5	35	112.5	37.5	95	40	37.5	25	25	17.5	105	25
11	5	F	0	0	0	20	0	0	45	0	0	0	25	0		118	3	F	72.5	0	27.5	0	60	0	32.5	0	0	0	72.5	22.5		45	3	F	100	25	95	35	90	35	0	42.5	25	22.5	132.5	25
12	5	F	0	0	0	20	37.5	0	85	0	0	0	77.5	0		119	3	F	87.5	0	40	0	60	0	35	17.5	0	0	72.5	37.5		46	3	P	72.5	15	80	27.5	42.5	0	27.5	25	27.5	17.5	30	27.5
13	5	F	40	0	17.5	22.5	0	0	37.5	0	0	0	0	0		120	3	F	102.5	0	37.5	0	42.5	0	20	17.5	25	0	42.5	30		47	3	F	25	67.5	47.5	50	60	0	0	0	25	22.5	62.5	20
14	5	F	57.5	20	0	0	0	0	75	0	0	0	25	0		121	3	F	95	0	40	0	42.5	0	30	17.5	22.5	0	55	32.5		48	3	F	0	0	125	25	32.5	0	37.5	50	25	27.5	0	25
15	5	F	30	15	35	50	0	0	15	0	0	32.5	0	0		122	3	F	87.5	0	42.5	20	27.5	0	25	15	0	0	32.5	0		49	3	F	0	30	115	30	32.5	0	85	45	30	57.5	55	40
16	5	F	0	0	52.5	0	20	0	0	0	0	0	27.5	0		123	3	F	72.5	0	35	0	37.5	0	25	15	0	0	22.5	0		50	3	F	0	15	0	30	47.5	35	0	30	22.5	20	52.5	25
17	5	F	52.5	0	0	0	0	15	25	0	0	0	0	0		124	3	F	0	0	20	27.5	0	0	0	0	0	0	0	0		51	3	F	0	15	30	35	50	40	0	50	25	25	60	27.5
18	5	F	0	0	55	0	0	0	25	20	0	0	0	0		125	3	F	0	0	37.5	0	0	0	0	0	0	0	0	0		52	3	F	0	0	32.5	35	50	42.5	0	70	25	25	77.5	27.5
19	5	F	27.5	0	47.5	0	0	0	55	95	0	0	0	22.5		126	3	F	0	0	37.5	0	0	0	25	0	0	0	0	0		53	3	F	0	0	22.5	32.5	50	35	0	72.5	25	25	62.5	27.5
20	5	F	0	0	22.5	35	0	0	45	22.5	0	0	0	0		127	3	F														54	3	F	0	15	52.5	55	50	65	22.5	87.5	27.5	35	57.5	30
21	5	F	87.5	0	50	0	25	0	0	0	0	0	0	37.5		128	3	F	77.5	0	27.5	17.5	47.5	0	0	20	15	0	0	0		55	3	F	0	0	65	50	27.5	45	0	65	27.5	40	50	30
22	5	F	0	27.5	22.5	0	0	0	0	0	0	0	0	22.5		129	3	F	77.5	0	30	15	47.5	0	0	22.5	22.5	0	0	0		56	3	F	0	0	57.5	50	25	47.5	0	77.5	27.5	45	42.5	40
23	5	F	0	0	0	0	0	0	0	0	0	0	0	0		130	3	F	80	0	40	0	55	0	27.5	15	0	0	22.5	15		57	3	F	0	0	87.5	55	30	65	35	55	25	30	122.5	40
24	5	F	0	0	0	15	0	0	15	20	37.5	0	0	0		131	3	F	72.5	0	45	0	47.5	0	27.5	15	0	0	22.5	15		58	3	F	0	0	55	42.5	27.5	35	35	60	22.5	17.5	77.5	27.5
25	5	F	0	0	0	0	0	0	0	0	0	0	0	0		132	3	F	50	0	45	22.5	50	20	37.5	0	22.5	0	40	17.5		59	3	F	0	0	65	37.5	30	35	37.5	52.5	22.5	25	87.5	27.5
26	5	F	0	0	0	0	0	0	0	0	0	0	0	0		133	3	F	57.5	0	27.5	27.5	62.5	0	35	0	27.5	0	50	22.5		60	3	F	0	15	60	40	32.5	32.5	35	80	25	30	87.5	30
27	5	F	32.5	0	32.5	0	0	0	30	0	22.5	0	30	0		134	3	F	35	0	80	17.5	0	0	25	15	25	0	0	0		61	3	F	0	0	90	35	37.5	27.5	30	47.5	22.5	47.5	60	30
28	5	F	25	0	0	0	0	0	0	0	0	0	0	0		135	3	F	62.5	0	55	0	35	0	35	15	0	0	22.5	0		62	3	F	0	0	95	30	37.5	27.5	30	60	22.5	32.5	52.5	30
29	5	F	100	0	0	0	0	0	20	0	0	17.5	15	0		136	3	F	37.5	0	0	0	20	0	45	32.5	0	0	37.5	0		63	3	F	0	0	72.5	30	32.5	27.5	32.5	70	22.5	30	65	30
30	5	F	77.5	25	37.5	20	0	0	22.5	0	0	0	25	0		137	3	F	27.5	0	0	0	15	0	35	0	0	0	40	15		64	3	F	0	0	92.5	32.5	40	27.5	25	30	25	30	65	30
31	5	F	32.5	15	40	0	0	0	72.5	0	0	0	0	27.5		138	3	F	0	0	0	0	0	15	0	32.5	0	0	0	30		65	3	F	0	0	97.5	32.5	40	25	0	25	27.5	47.5	57.5	37.5
32	5	F	40	0	0	0	0	0	72.5	0	0	0	0	0		139	3	F	0	0	0	0	0	0	0	0	0	0	0	27.5		66	3	F	0	0	105	30	42.5	22.5	0	22.5	25	40	40	32.5
33	5	F	40	27.5	35	0	0	0	0	0	0	0	0	20		140	3	F	35	0	0	0	15	17.5	0	0	27.5	0	0	0		67	3	F	0	0	105	30	45	22.5	0	40	25	40	50	37.5
34	5	F	50	17.5	0	0	0	0	30	0	0	0	0	0		141	3	F	40	0	0	0	25	15	37.5	0	0	0	15	0		68	3	F	0	0	92.5	27.5	42.5	22.5	0	30	22.5	50	47.5	42.5
35	5	F	57.5	17.5	0	0	0	0	17.5	0	0	0	0	0		142	3	F	35	0	0	0	15	0	55	0	0	0	40	0		69	3	F	0	0	85	27.5	42.5	22.5	0	45	22.5	35	50	37.5
36	5	F	65	0	0	0	0	0	0	0	0	0	15	0		143	3	F	75	0	42.5	22.5	40	0	27.5	0	0	0	27.5	15		70	3	F	0	0	85	27.5	40	22.5	0	42.5	22.5	35	50	40
37	5	F	62.5	0	0	0	0	0	40	0	0	0	0	0		144	3	F	80	0	47.5	17.5	55	0	27.5	0	0	0	37.5	17.5		71	3	F	0	0	85	30	40	22.5	0	42.5	22.5	45	42.5	42.5
38	5	F	75	0	0	0	0	0	92.5	0	0	0	25	0		145	3	F	75	0	62.5	22.5	60	0	15	0	0	0	45	17.5		72	3	F	0	0	85	30	40	25	0	50	22.5	45	40	42.5
39	5	F	22.5	0	25	0	0	0	0	0	0	0	0	0		146	3	F	0	0	47.5	22.5	45	15	0	0	0	0	20	0		73	3	P	0	37.5	47.5	55	72.5	22.5	35	25	25	27.5	25	22.5
40	5	F	25	0	27.5	0	0	0	0	0	0	0	0	0		147	3	F	57.5	0	37.5	17.5	0	0	32.5	0	27.5	0	15	0		74	3	P	0	45	37.5	32.5	47.5	20	15	22.5	70	15	42.5	25
41	5	F	40	0	0	0	0	0	0	0	0	0	0	0		148	3	F	55	0	32.5	17.5	0	0	35	0	0	0	15	0		75	3	P	40	25	27.5	37.5	37.5	22.5	35	32.5	27.5	25	40	30
42	5	F	65	0	0	0	0	20	0	0	0	0	0	0		149	3	F	47.5	0	27.5	15	0	0	30	0	0	0	0	0		76	3	F	80	15	77.5	155	27.5	30	0	22.5	25	37.5	0	25
43	5	F	77.5	0	0	0	0	20	0	0	0	0	0	0		150	3	F	52.5	0	42.5	35	27.5	35	25	0	22.5	0	0	32.5		77	3	F	72.5	0	82.5	152.5	30	30	0	25	27.5	42.5	57.5	25
44	5	F	42.5	0	0	0	0	0	40	0	0	0	0	0		151	3	F	40	0	0	25	77.5	0	22.5	0	0	0	27.5	22.5		78	3	F	30	0	72.5	117.5	27.5	30	0	30	27.5	40	47.5	25
1	6	F	32.5	27.5	37.5	37.5	80	20	35	20	0	0	77.5	30		152	3	F	70	0	52.5	25	22.5	25	30	15	15	0	32.5	22.5		79	3	F	32.5	0	105	107.5	32.5	30	35	32.5	27.5	40	75	27.5
2	6	F	0	50	15	45	37.5	0	15	60	85	0	40	52.5		153	3	F	77.5	0	52.5	22.5	0	0	30	0	0	0	35	25		80	3	F	72.5	15	80	110	32.5	30	27.5	25	27.5	45	60	25
3	6	F	85	0	20	0	22.5	0	0	0	0	0	17.5	0		154	3	F	45	0	45	15	22.5	0	35	17.5	25	0	22.5	15		81	3	F	0	25	80	75	17.5	40	25	22.5	20	17.5	30	22.5
4	6	F	0	0	55	15	55	47.5	0	32.5	0	15	17.5	0		155	3	F	47.5	0	27.5	15	37.5	17.5	17.5	17.5	0	0	0	0		82	3	F	0	0	55	47.5	50	32.5	25	20	25	25	0	27.5
5	6	F	0	0	42.5	15	35	37.5	0	15	0	0	0	0		156	3	F	47.5	0	47.5	20	17.5	0	45	0	0	0	25	17.5		83	3	F	0	0	57.5	37.5	45	35	0	17.5	25	22.5	0	30
6	6	F	40	0	15	17.5	22.5	0	0	0	0	0	22.5	0		157	3	F	40	0	40	22.5	17.5	0	35	0	0	0	30	0		84	3	F	0	0	37.5	35	60	35	0	25	27.5	25	60	30
7	6	F	40	0	15	22.5	0	0	0	0	0	0	0	0		158	3	F	35	0	65	27.5	20	0	0	0	0	0	42.5	0		85	3	F	0	15	40	27.5	42.5	22.5	27.5	102.5	20	27.5	0	30
8	6	F	40	0	17.5	27.5	0	0	17.5	0	0	0	15	0		159	3	F	50	0	25	22.5	60	30	55	17.5	0	0	40	0		86	3	P	0	20	62.5	37.5	60	27.5	72.5	65	25	25	70	30
9	6	F	122.5	25	25	0	27.5	35	25	30	0	25	17.5	0		160	3	F	62.5	0	30	22.5	60	0	32.5	17.5	25	0	25	0		87	3	P	0	15	87.5	37.5	67.5	27.5	37.5	85	27.5	25	65	30
10	6	F	30	52.5	27.5	30	25	0	60	0	0	0	20	0		161	3	F	72.5	0	35	15	62.5	0	0	17.5	32.5	0	27.5	17.5		88	3	F	42.5	0	82.5	47.5	55	32.5	0	32.5	25	25	57.5	27.5
11	6	F	72.5	52.5	30	0	37.5	0	47.5	25	0	0	0	0		162	3	F	82.5	0	40	27.5	60	0	15	32.5	0	0	77.5	22.5		89	3	F	0	17.5	62.5	37.5	50	25	50	32.5	22.5	17.5	0	27.5
12	6	F	0	0	0	0	0	20	45	55	0	0	17.5	20		1	4	F	40	0	0	57.5	20	0	35	0	27.5	0	47.5	0		90	3	F	47.5	17.5	72.5	42.5	57.5	22.5	45	32.5	25	22.5	0	25
13	6	F	72.5	37.5	47.5	37.5	155	0	15	80	0	0	62.5	0		2	4	F	0	0	0	62.5	72.5	0	37.5	0	0	15	107.5	0		91	3	P	0	25	65	42.5	42.5	32.5	0	42.5	27.5	55	35	27.5
14	6	F	60	62.5	35	77.5	25	0	47.5	40	25	0	60	15		3	4	F	52.5	0	145	20	25	0	15	0	0	0	140	0		92	3	F	0	25	0	30	57.5	22.5	0	32.5	22.5	20	60	30
15	6	F	102.5	55	20	0	95	47.5	0	0	27.5	0	75	32.5		4	4	F	50	0	90	22.5	40	67.5	0	0	0	0	37.5	0		93	3	F	0	20	0	30	55	20	0	30	25	25	75	32.5
16	6	F	105	70	20	0	102.5	35	0	32.5	22.5	0	72.5	42.5		5	4	F	50	0	100	20	50	70	0	0	0	0	40	0		94	3	P	0	15	122.5	50	17.5	25	47.5	17.5	20	15	42.5	22.5
17	6	F	45	80	22.5	0	0	20	0	15	0	0	15	0		6	4	F	42.5	0	95	15	55	57.5	0	0	0	0	42.5	0		95	3	F	0	110	17.5	25	60	25	0	37.5	17.5	0	57.5	25
18	6	F	17.5	0	32.5	0	52.5	0	0	27.5	35	0	0	0		7	4	F	52.5	20	17.5	35	0	0	22.5	0	0	0	50	0		96	3	F	17.5	60	37.5	65	20	20	0	22.5	20	15	0	20
19	6	F	37.5	0	50	0	60	0	0	50	0	0	35	0		8	4	F	15	20	20	32.5	92.5	20	0	0	0	0	32.5	0		97	3	F	0	25	60	25	25	37.5	35	25	52.5	17.5	0	22.5
20	6	F	0	0	45	0	25	22.5	0	0	0	0	0	0		9	4	F	52.5	25	47.5	0	0	0	40	0	0	0	62.5	0		98	3	F	37.5	20	77.5	22.5	17.5	32.5	0	22.5	22.5	27.5	0	20
21	6	F	0	0	32.5	0	22.5	22.5	0	0	0	0	0	0		10	4	F	62.5	25	105	0	0	0	57.5	0	0	0	65	0		99	3	P	32.5	55	0	32.5	50	20	0	25	27.5	40	67.5	25
22	6	F	0	0	27.5	0	22.5	22.5	0	0	0	0	27.5	0		11	4	F	72.5	22.5	115	0	0	0	57.5	0	0	0	60	0		100	3	F	32.5	67.5	0	22.5	57.5	25	17.5	27.5	25	35	42.5	35
23	6	F	52.5	35	20	20	0	0	0	0	0	0	17.5	0		12	4	F	0	0	25	0	0	0	90	0	0	0	40	0		101	3	P	77.5	30	72.5	87.5	60	35	27.5	15	40	32.5	65	30
24	6	F	55	30	17.5	17.5	15	0	0	0	0	0	22.5	0		13	4	F	0	0	32.5	0	0	0	70	0	0	0	40	0		102	3	F	40	70	30	30	47.5	35	15	52.5	22.5	25	82.5	42.5
25	6	F	50	25	15	22.5	17.5	0	0	0	0	0	17.5	0		14	4	F	52.5	0	17.5	0	42.5	42.5	0	0	0	0	65	0		103	3	F	0	37.5	37.5	45	45	22.5	0	52.5	25	32.5	87.5	35
26	6	F	77.5	50	20	20	17.5	0	17.5	0	0	0	30	0		15	4	F	0	27.5	27.5	22.5	0	0	15	0	0	0	107.5	27.5		104	3	F	0	32.5	17.5	42.5	25	22.5	0	45	27.5	20	35	22.5
27	6	F	0	0	67.5	40	42.5	0	0	0	0	0	20	0		16	4	F	0	0	0	0	77.5	0	72.5	0	0	40	120	0		105	3	F	0	42.5	20	22.5	25	22.5	15	27.5	27.5	22.5	32.5	22.5
28	6	F	0	0	50	17.5	20	0	0	50	0	0	0	0		17	4	F	22.5	0	0	0	45	0	15	0	0	0	82.5	0		106	3	F	0	35	75	42.5	27.5	20	0	22.5	20	32.5	20	30
29	6	F	22.5	20	27.5	22.5	25	0	0	0	0	0	0	0		18	4	F	22.5	0	0	0	42.5	30	17.5	0	15	15	77.5	0		107	3	P	67.5	40	170	30	52.5	27.5	30	45	55	40	60	27.5
30	6	F	60	57.5	20	15	62.5	0	0	45	0	0	0	17.5		19	4	F	0	0	0	15	60	0	20	0	0	0	85	0		108	3	F	25	22.5	27.5	25	77.5	22.5	47.5	0	22.5	17.5	45	27.5
31	6	F	90	37.5	0	17.5	60	0	0	155	0	0	25	27.5		20	4	F	0	0	0	42.5	0	0	0	0	0	20	60	32.5		109	3	F	25	37.5	47.5	22.5	37.5	25	40	30	35	0	45	32.5
32	6	F	120	32.5	17.5	20	60	0	0	195	0	0	22.5	0		21	4	F	0	0	40	45	22.5	0	0	0	0	20	60	32.5		110	3	F	50	17.5	22.5	25	77.5	40	35	20	47.5	25	40	30
33	6	F	137.5	25	15	22.5	75	0	0	0	0	0	27.5	30		22	4	F	47.5	0	47.5	15	30	0	0	0	0	0	30	0		111	3	F	55	17.5	22.5	27.5	72.5	22.5	37.5	22.5	52.5	25	65	35
34	6	F	27.5	37.5	27.5	0	27.5	15	0	0	0	0	27.5	0		23	4	F	45	0	20	15	40	0	0	0	0	0	20	0		112	3	F	50	17.5	30	40	52.5	22.5	35	25	112.5	17.5	67.5	42.5
35	6	F	30	0	27.5	0	22.5	0	0	0	0	0	0	0		24	4	F	0	0	0	0	15	0	0	0	0	0	22.5	0		113	3	F	55	15	0	22.5	52.5	32.5	25	25	62.5	22.5	52.5	47.5
36	6	F	0	60	25	0	30	0	0	0	0	0	20	0		25	4	F	37.5	0	0	0	0	20	0	0	0	0	0	0		114	3	F	40	20	82.5	42.5	60	22.5	15	17.5	47.5	20	0	25
37	6	F	0	67.5	22.5	0	25	0	0	62.5	0	0	30	65		26	4	F	0	0	20	22.5	62.5	20	30	25	0	0	55	0		115	3	F	95	17.5	85	25	50	25	0	0	52.5	40	22.5	30
38	6	F	125	32.5	20	0	55	0	0	75	0	0	80	0		27	4	F	0	0	25	22.5	65	20	0	27.5	0	0	62.5	0		116	3	F	60	15	82.5	30	60	22.5	0	0	82.5	70	25	32.5
39	6	F	100	40	15	0	35	0	0	35	0	0	60	0		28	4	F	0	0	22.5	22.5	42.5	0	0	15	0	0	47.5	0		117	3	F	57.5	17.5	35	37.5	25	65	0	0	50	22.5	0	30
40	6	F	72.5	55	0	0	25	0	37.5	52.5	0	0	55	0		29	4	F	0	0	0	0	67.5	0	15	55	0	0	110	22.5		118	3	F	52.5	20	45	37.5	30	75	0	0	47.5	25	0	22.5
41	6	F	122.5	25	30	0	30	0	0	45	0	0	75	20		30	4	F	32.5	0	0	0	40	0	30	42.5	0	0	75	62.5		119	3	F	47.5	17.5	50	42.5	32.5	80	15	0	37.5	30	0	25
42	6	F	130	30	15	0	25	0	60	60	0	0	72.5	0		31	4	F	32.5	0	0	0	47.5	0	32.5	50	0	0	95	72.5		120	3	F	30	15	47.5	30	27.5	35	15	0	30	20	0	25
43	6	F	92.5	0	40	22.5	37.5	32.5	0	37.5	0	0	17.5	0		32	4	F	0	40	22.5	15	65	30	0	0	0	0	65	57.5		121	3	F	30	15	62.5	30	30	30	15	0	22.5	20	0	27.5
44	6	F	107.5	35	32.5	0	110	0	37.5	75	15	0	82.5	82.5		33	4	F	0	57.5	32.5	22.5	75	62.5	20	0	0	0	75	62.5		122	3	F	27.5	20	0	22.5	25	22.5	72.5	22.5	50	22.5	0	22.5
45	6	F	92.5	22.5	62.5	0	117.5	0	60	0	35	0	90	72.5		34	4	F	0	50	25	20	70	47.5	17.5	0	0	0	85	60		123	3	F	52.5	20	42.5	30	17.5	55	0	27.5	85	20	0	35
46	6	F	30	0	27.5	22.5	20	0	0	52.5	0	0	0	0		35	4	F	0	67.5	17.5	17.5	52.5	35	27.5	0	0	0	100	25		124	3	F	25	17.5	50	37.5	15	60	0	22.5	92.5	27.5	0	25
47	6	F	0	0	40	0	0	25	27.5	0	0	0	22.5	0		36	4	F	57.5	42.5	25	22.5	52.5	0	22.5	0	0	0	95	25		125	3	F	70	17.5	42.5	42.5	65	45	17.5	27.5	15	15	60	27.5
48	6	F	0	0	107.5	0	0	15	80	22.5	0	0	0	0		37	4	F	82.5	32.5	35	22.5	50	0	17.5	0	0	0	87.5	30		126	3	F	37.5	50	57.5	32.5	60	30	17.5	27.5	35	45	22.5	30
49	6	F	25	37.5	15	0	0	32.5	0	42.5	20	0	0	30		38	4	F	27.5	0	0	0	87.5	0	0	0	0	0	95	0		127	3	P	55	30	47.5	25	47.5	35	32.5	35	25	25	30	30
50	6	F	40	35	17.5	0	0	0	0	30	0	0	0	40		39	4	F	0	0	0	0	97.5	0	0	0	0	0	77.5	0		128	3	F	65	40	80	80	40	35	25	22.5	40	37.5	92.5	30
51	6	F	27.5	0	27.5	0	0	0	0	32.5	0	0	0	0		40	4	F	22.5	0	0	20	0	0	75	0	0	0	57.5	0		129	3	F	0	22.5	92.5	65	155	62.5	42.5	27.5	37.5	35	60	30
52	6	F	42.5	0	22.5	0	0	30	0	25	0	0	0	0		41	4	F	32.5	0	0	15	0	0	47.5	0	0	0	65	0		130	3	F	47.5	17.5	47.5	42.5	60	25	107.5	27.5	20	15	0	20
53	6	F	35	0	27.5	0	20	25	0	42.5	0	0	0	0		42	4	F	25	0	17.5	0	0	0	20	0	0	0	65	0		131	3	F	20	32.5	30	32.5	65	27.5	17.5	25	35	0	35	22.5
54	6	F	22.5	0	22.5	0	32.5	35	15	30	0	0	15	22.5		43	4	F	37.5	0	40	0	0	0	57.5	0	0	0	62.5	0		132	3	F	52.5	20	0	35	62.5	52.5	32.5	30	70	22.5	0	20
55	6	F	30	0	20	0	42.5	25	25	22.5	0	0	32.5	0		44	4	F	0	20	0	20	0	0	67.5	0	0	0	42.5	0		133	3	F	0	0	0	30	40	32.5	15	20	40	20	37.5	25
56	6	F	27.5	0	20	15	0	0	0	0	0	0	0	0		45	4	F	0	0	0	0	0	0	0	0	0	0	50	0		134	3	F	0	20	77.5	25	57.5	22.5	0	37.5	25	15	45	25
57	6	F	35	0	17.5	0	0	0	0	35	0	0	0	0		46	4	F	0	0	0	25	0	0	27.5	0	0	0	27.5	0		135	3	F	0	30	90	25	72.5	20	0	27.5	30	15	67.5	30
58	6	F	25	0	0	0	0	0	0	0	0	0	0	0		47	4	F	0	0	0	0	0	0	0	47.5	0	0	17.5	0		136	3	F	32.5	17.5	65	22.5	72.5	20	0	22.5	20	0	70	22.5
59	6	F	25	15	0	0	0	0	0	0	0	0	17.5	0		48	4	F	0	0	50	25	0	0	25	0	0	0	45	0		137	3	F	35	27.5	65	22.5	72.5	20	0	22.5	47.5	15	35	27.5
60	6	F	82.5	25	32.5	0	30	15	0	47.5	0	77.5	32.5	40		49	4	F	0	0	47.5	32.5	0	0	35	0	0	0	55	0		138	3	P	55	60	97.5	52.5	37.5	30	0	22.5	27.5	40	42.5	27.5
61	6	F	102.5	20	40	0	52.5	15	0	37.5	15	25	42.5	37.5		50	4	F	0	0	40	37.5	0	0	35	0	0	0	55	0		139	3	F	0	0	25	52.5	55	25	0	22.5	57.5	15	35	25
62	6	F	122.5	25	25	20	42.5	32.5	15	35	40	22.5	40	47.5		51	4	F	0	0	30	32.5	0	0	30	0	0	0	57.5	0		140	3	F	0	0	0	52.5	55	25	0	25	57.5	17.5	42.5	25
63	6	F	130	22.5	27.5	0	42.5	52.5	0	37.5	55	15	42.5	42.5		52	4	F	37.5	0	42.5	20	0	0	0	0	0	0	42.5	0		141	3	F	0	0	112.5	85	110	37.5	0	15	32.5	30	75	30
64	6	F	132.5	22.5	17.5	15	52.5	47.5	0	37.5	65	17.5	45	42.5		53	4	F	0	0	0	0	0	0	50	0	0	0	25	0		142	3	F	32.5	20	50	32.5	67.5	35	57.5	115	22.5	17.5	97.5	22.5
65	6	F	140	20	17.5	0	37.5	75	17.5	30	85	0	47.5	55		54	4	F	0	0	0	0	0	0	40	0	0	0	42.5	0		143	3	P	27.5	20	55	32.5	50	25	0	27.5	20	15	42.5	22.5
66	6	F	115	22.5	40	0	75	25	0	55	0	47.5	45	50		55	4	F	0	0	0	20	0	0	60	0	0	0	32.5	0		144	3	P	0	52.5	65	65	32.5	67.5	0	25	27.5	22.5	40	27.5
67	6	F	30	0	22.5	0	0	0	0	35	0	0	0	0		56	4	F	0	0	0	0	0	0	45	0	0	0	27.5	0		145	3	F	25	20	60	27.5	32.5	25	32.5	32.5	22.5	30	35	25
68	6	F	40	0	17.5	0	0	0	0	55	0	0	0	0		57	4	F	0	0	0	0	0	0	0	0	0	0	25	0		146	3	F	0	40	40	32.5	75	65	0	32.5	22.5	75	50	35
69	6	F	75	0	25	17.5	25	0	0	15	0	0	0	0		58	4	F	32.5	0	0	15	37.5	0	0	0	0	0	47.5	0		147	3	F	0	37.5	42.5	37.5	77.5	47.5	0	30	22.5	75	50	32.5
1	7	F		15	15	0	85	17.5	222.5	42.5	0	0	150	0		59	4	F	40	0	0	0	32.5	0	0	0	0	0	50	0		148	3	F	0	42.5	47.5	47.5	65	40	0	30	25	72.5	45	30
2	7	F		40	0	0	45	0	87.5	32.5	0	20	52.5	20		60	4	F	37.5	0	0	0	42.5	0	0	0	0	0	55	0		149	3	F	0	47.5	37.5	37.5	50	47.5	42.5	32.5	27.5	60	40	37.5
3	7	F		0	50	0	42.5	20	0	0	32.5	0	45	0		61	4	F	30	0	0	20	0	0	55	0	0	0	20	0		150	3	F	0	47.5	50	32.5	55	35	27.5	35	22.5	75	47.5	35
4	7	F		0	0	0	35	0	0	15	22.5	0	55	0		62	4	F	27.5	0	0	17.5	0	0	70	0	0	0	30	0		151	3	P	55	52.5	90	75	60	32.5	37.5	22.5	27.5	35	130	27.5
5	7	F		62.5	0	0	47.5	0	57.5	25	22.5	0	55	0		63	4	F	37.5	15	0	20	0	0	75	0	0	0	32.5	0		152	3	F	135	17.5	0	32.5	85	25	62.5	32.5	20	15	0	30
6	7	F		55	0	0	42.5	0	40	0	25	0	62.5	0		64	4	F	35	25	0	0	0	0	85	0	0	0	15	0		153	3	F	80	42.5	0	32.5	102.5	25	77.5	35	22.5	15	110	37.5
7	7	F		110	0	25	27.5	0	67.5	15	0	0	42.5	42.5		65	4	F	35	17.5	45	0	0	0	35	0	0	0	20	0		154	3	F	155	15	0	27.5	87.5	27.5	37.5	32.5	25	15	100	40
8	7	F		120	0	55	42.5	0	50	15	0	0	50	40		66	4	F	52.5	17.5	32.5	0	0	0	87.5	0	0	0	30	0		155	3	F	135	17.5	0	27.5	90	30	47.5	35	22.5	15	97.5	37.5
9	7	F		40	47.5	17.5	22.5	15	0	0	0	42.5	27.5	30		67	4	F	27.5	0	27.5	0	0	0	45	0	0	0	27.5	0		156	3	F	62.5	17.5	25	50	67.5	25	40	32.5	25	17.5	102.5	22.5
10	7	F		42.5	80	22.5	65	20	0	0	0	70	50	45		68	4	F	0	0	0	0	0	0	0	0	0	0	37.5	0		157	3	F	55	82.5	0	22.5	87.5	27.5	35	30	22.5	47.5	62.5	40
11	7	F		145	0	0	25	0	0	0	0	0	82.5	20		69	4	F	0	0	0	0	0	0	70	0	0	0	35	0		158	3	F	67.5	65	0	22.5	57.5	25	35	25	20	45	57.5	37.5
12	7	F		0	0	0	20	0	0	22.5	0	0	42.5	0		70	4	F	0	15	0	0	0	0	77.5	0	0	0	0	0		159	3	F	60	50	0	25	35	27.5	0	25	25	42.5	0	30
13	7	F		0	0	0	25	30	0	25	0	0	55	0		71	4	F	0	0	0	0	0	0	32.5	0	0	0	25	0		160	3	P	0	60	97.5	62.5	130	35	35	35	47.5	62.5	42.5	40
14	7	F		0	0	0	27.5	20	0	22.5	0	0	55	0		72	4	F	0	0	0	0	0	0	42.5	0	0	0	25	0		161	3	F	22.5	42.5	60	32.5	60	57.5	0	30	25	57.5	60	52.5
15	7	F		0	45	17.5	0	0	37.5	35	0	0	25	0		73	4	F	40	0	0	22.5	0	0	37.5	0	0	0	25	25		162	3	P	0	42.5	65	72.5	67.5	30	0	32.5	50	60	57.5	30
16	7	F		0	0	20	15	0	30	62.5	22.5	0	0	50		74	4	F	42.5	0	0	22.5	0	0	22.5	0	0	0	27.5	15		163	3	F	0	95	40	32.5	75	30	0	27.5	30	55	72.5	30
17	7	F		0	20	20	20	0	30	32.5	0	0	0	0		75	4	F	45	0	0	22.5	0	0	15	0	0	0	22.5	0		164	3	P	37.5	130	95	40	77.5	62.5	87.5	25	42.5	62.5	105	37.5
18	7	F		0	30	30	25	0	30	42.5	0	0	0	0		76	4	F	32.5	0	17.5	0	0	0	0	0	0	0	30	0		165	3	P	0	35	65	35	47.5	35	40	42.5	22.5	27.5	72.5	32.5
19	7	F		0	40	22.5	25	0	22.5	0	0	0	0	0		77	4	F	40	0	27.5	0	0	0	0	0	0	0	25	0		166	3	F	0	22.5	0	37.5	120	27.5	20	30	27.5	20	0	25
20	7	F		0	0	25	25	0	35	42.5	0	0	20	0		78	4	F	37.5	0	20	0	0	0	0	0	0	0	22.5	0		167	3	F	0	25	60	47.5	47.5	65	67.5	42.5	27.5	20	60	35
21	7	F		20	0	0	22.5	15	127.5	20	0	0	60	0		79	4	F	0	0	45	17.5	0	0	0	0	0	0	0	0		168	3	P	47.5	17.5	100	90	42.5	60	20	30	25	27.5	57.5	25
22	7	F		17.5	0	0	25	0	87.5	37.5	0	0	55	27.5		80	4	F	32.5	0	30	20	27.5	0	35	0	0	0	25	0		169	3	F	52.5	17.5	40	42.5	65	27.5	0	42.5	30	20	90	30
23	7	F		15	40	0	22.5	0	87.5	35	27.5	0	52.5	27.5		81	4	F	55	0	27.5	27.5	0	0	25	0	0	0	40	0		170	3	F	32.5	22.5	75	60	55	30	37.5	27.5	22.5	20	0	27.5
24	7	F		0	30	47.5	32.5	15	80	35	0	65	80	22.5		82	4	F	80	0	40	20	15	0	25	0	0	0	42.5	0		171	3	F	25	22.5	67.5	57.5	60	27.5	47.5	22.5	37.5	27.5	0	30
25	7	F		0	32.5	32.5	0	0	117.5	0	0	0	37.5	25		83	4	F	87.5	0	55	0	0	20	40	0	0	0	42.5	0		172	3	P	0	25	62.5	27.5	55	30	47.5	30	32.5	25	65	30
26	7	F		0	35	22.5	40	27.5	15	22.5	0	0	0	17.5		84	4	F	57.5	0	47.5	0	17.5	0	45	0	0	0	25	0		173	3	F	35	20	0	22.5	42.5	27.5	0	22.5	27.5	20	47.5	32.5
27	7	F		0	37.5	20	37.5	32.5	32.5	30	0	0	45	17.5		85	4	F	35	0	25	22.5	27.5	0	57.5	0	0	0	92.5	0		174	3	F	22.5	25	0	47.5	202.5	35	25	22.5	25	22.5	50	32.5
28	7	F		0	50	22.5	35	0	57.5	20	32.5	0	30	27.5		86	4	F	25	0	0	0	0	0	0	0	0	0	0	0		175	3	F	45	25	0	35	42.5	25	50	87.5	20	15	0	25
29	7	F		0	40	22.5	47.5	0	57.5	20	22.5	0	45	22.5		87	4	F	40	0	0	15	0	0	30	0	0	0	0	0		176	3	P	32.5	25	102.5	122.5	77.5	27.5	45	32.5	40	40	82.5	45
30	7	F		0	30	0	15	0	0	42.5	0	0	37.5	27.5		88	4	F	40	0	0	0	30	0	45	0	0	0	25	0		177	3	F	32.5	102.5	122.5	42.5	62.5	40	45	32.5	32.5	40	32.5	27.5
31	7	F		0	27.5	0	0	0	45	42.5	0	0	35	37.5		89	4	F	22.5	0	0	0	37.5	0	30	0	0	0	45	0		178	3	F	25	30	182.5	52.5	180	47.5	50	42.5	42.5	25	57.5	37.5
32	7	F		0	45	0	0	0	0	50	0	0	30	35		90	4	F	22.5	0	0	0	40	0	35	0	0	0	42.5	0		179	3	F	25	22.5	47.5	60	75	55	35	50	62.5	60	102.5	80
33	7	F		42.5	77.5	40	82.5	0	77.5	17.5	0	0	50	15		91	4	F	27.5	0	0	0	42.5	0	40	0	0	0	62.5	0		180	3	F	40	25	65	50	57.5	47.5	25	32.5	40	35	65	35
34	7	F		47.5	80	37.5	85	0	67.5	15	0	0	50	17.5		92	4	F	0	0	0	0	0	0	30	0	0	0	52.5	0		181	3	F	70	27.5	57.5	55	60	72.5	0	32.5	47.5	70	25	60
35	7	F		30	0	20	45	0	27.5	0	0	22.5	50	52.5		93	4	F	0	0	0	0	0	0	57.5	0	0	0	50	15		182	3	P	0	25	232.5	82.5	55	35	80	55	27.5	27.5	112.5	32.5
36	7	F		25	37.5	32.5	55	0	30	0	0	0	42.5	42.5		94	4	F	57.5	0	0	0	0	0	0	0	0	0	0	0		183	3	F	80	27.5	37.5	55	95	32.5	72.5	37.5	62.5	17.5	105	32.5
37	7	F		27.5	50	47.5	0	0	35	42.5	0	27.5	62.5	20		95	4	F	25	0	0	0	27.5	0	0	0	0	0	20	0		184	3	P	40	47.5	85	35	42.5	35	22.5	37.5	37.5	52.5	62.5	35
38	7	F		0	30	25	37.5	35	15	50	0	0	42.5	22.5		96	4	F	35	0	42.5	0	17.5	0	15	0	0	0	25	0		185	3	P	35	32.5	122.5	115	50	52.5	25	35	65	45	55	35
39	7	F		0	45	35	0	0	25	22.5	20	0	0	0		97	4	F	22.5	0	42.5	0	22.5	0	0	0	0	0	20	0		186	3	F	0	25	45	32.5	72.5	62.5	35	30	30	22.5	45	30
40	7	F		0	0	0	15	0	67.5	30	0	0	45	0		98	4	F	25	0	35	0	0	0	57.5	0	0	0	15	0		187	3	F	0	30	17.5	32.5	60	32.5	20	27.5	62.5	20	77.5	37.5
41	7	F		0	0	0	0	0	0	70	0	0	0	0		99	4	F	30	0	40	0	0	0	0	0	0	0	0	0		188	3	F	0	32.5	0	30	55	35	22.5	27.5	50	20	70	32.5
1	8	F	50	0	20	42.5	42.5	17.5	75	15	0	22.5	52.5	0		100	4	F	32.5	0	32.5	0	0	0	0	0	0	0	0	0		189	3	P	62.5	25	37.5	42.5	37.5	40	22.5	32.5	70	25	27.5	42.5
2	8	F	0	0	25	0	0	0	0	0	0	0	0	0		101	4	F	0	0	0	0	0	0	0	0	0	0	50	0		190	3	F	0	25	42.5	25	70	70	37.5	82.5	105	25	52.5	30
3	8	F	0	0	32.5	20	0	0	0	0	0	0	0	17.5		1	5	F	0	95	0	0	0	0	27.5	0	0	0	0	20		191	3	P	0	32.5	92.5	65	32.5	30	20	32.5	32.5	22.5	22.5	30
4	8	F	90	0	0	0	25	0	45	60	20	0	50	42.5		2	5	F	0	42.5	0	0	0	0	35	0	0	0	0	0		192	3	F	0	35	0	37.5	72.5	32.5	20	55	40	20	37.5	52.5
5	8	F	60	77.5	0	0	37.5	0	22.5	0	0	0	52.5	17.5		3	5	F	0	57.5	0	0	0	0	40	0	0	0	25	0		193	3	F	0	30	0	40	45	32.5	20	47.5	45	22.5	55	57.5
6	8	F	0	0	85	0	25	0	45	17.5	15	0	45	0		4	5	F	0	80	0	0	15	0	67.5	0	0	0	47.5	0		194	3	F	0	17.5	0	42.5	25	32.5	15	32.5	45	17.5	42.5	20
7	8	F	60	52.5	15	15	55	0	0	0	0	17.5	0	0		5	5	F	0	95	0	0	15	0	70	0	0	0	60	0		195	3	P	60	35	77.5	95	57.5	37.5	40	27.5	30	32.5	122.5	25
8	8	F	30	27.5	0	0	0	0	107.5	0	0	0	27.5	0		6	5	F	0	70	0	0	15	0	72.5	0	0	0	60	0		196	3	F	0	17.5	15	32.5	77.5	40	0	30	22.5	25	0	40
9	8	F	37.5	0	0	35	17.5	0	35	45	0	25	50	42.5		7	5	F	0	0	0	0	25	0	57.5	0	0	15	60	0		197	3	P	107.5	22.5	77.5	82.5	132.5	27.5	25	22.5	27.5	32.5	55	25
10	8	F	32.5	0	0	45	17.5	15	45	0	0	35	60	70		8	5	F	37.5	0	0	0	0	0	17.5	0	0	0	0	25		198	3	P	97.5	25	65	92.5	125	27.5	27.5	25	27.5	25	65	27.5
11	8	F	55	52.5	0	0	22.5	0	25	65	0	0	32.5	0		9	5	F	37.5	0	0	0	0	0	45	0	0	0	0	0		199	3	F	0	25	15	27.5	77.5	32.5	0	30	35	25	0	30
12	8	F	40	42.5	0	0	20	0	27.5	0	0	0	35	0		10	5	F	0	0	0	0	0	0	67.5	0	0	0	0	0		200	3	P	90	25	37.5	45	142.5	35	77.5	25	47.5	47.5	117.5	32.5
13	8	F	0	0	0	0	0	0	0	0	0	0	0	0		11	5	F	0	0	35	0	0	0	35	30	0	0	0	0		201	3	F	35	22.5	37.5	47.5	47.5	27.5	57.5	30	22.5	17.5	0	27.5
14	8	F	62.5	37.5	0	0	62.5	0	0	0	27.5	0	25	0		12	5	F	0	0	62.5	0	0	0	30	0	0	0	0	0		202	3	F	55	22.5	65	42.5	47.5	22.5	45	17.5	25	22.5	60	30
15	8	F	55	22.5	0	0	37.5	17.5	20	0	0	17.5	32.5	0		13	5	F	0	0	62.5	0	0	0	27.5	0	0	0	0	0		203	3	F	60	25	77.5	77.5	60	25	55	32.5	30	20	0	35
16	8	F	50	0	0	0	27.5	0	32.5	0	0	0	50	0		14	5	F	0	0	27.5	0	0	0	70	0	0	0	0	0		204	3	F	60	25	75	72.5	45	25	160	37.5	25	20	42.5	30
17	8	F	60	0	17.5	0	25	0	57.5	0	0	0	47.5	0		15	5	F	0	0	0	0	0	0	32.5	32.5	0	0	0	0		205	3	F	30	20	42.5	30	47.5	45	55	40	20	20	0	25
18	8	F	25	0	17.5	0	0	0	0	60	0	0	0	27.5		16	5	F	0	0	40	0	0	0	0	0	0	0	0	0		206	3	F	35	22.5	37.5	40	72.5	35	45	27.5	60	22.5	57.5	37.5
19	8	F	25	0	22.5	0	0	0	0	15	0	17.5	0	30		17	5	F	0	0	30	0	0	0	0	0	0	0	0	0		207	3	F	27.5	22.5	27.5	37.5	52.5	35	37.5	27.5	52.5	25	52.5	40
20	8	F	52.5	42.5	20	0	25	15	35	0	25	0	30	30		18	5	F	0	0	0	0	22.5	0	0	0	0	0	0	0		208	3	F	72.5	25	40	45	55	22.5	20	30	37.5	20	37.5	30
21	8	F	55	25	37.5	0	0	0	35	0	0	0	0	0		19	5	F	0	0	0	0	0	0	35	0	0	0	0	0		209	3	F	55	25	47.5	40	50	30	0	30	70	20	32.5	35
22	8	F	75	20	42.5	0	0	0	50	0	0	0	22.5	0		20	5	F	0	0	0	0	0	0	37.5	22.5	0	0	0	0		210	3	P	70	22.5	40	52.5	85	35	67.5	30	67.5	52.5	117.5	30
23	8	F	87.5	0	0	0	30	0	57.5	0	0	0	40	0		21	5	F	0	0	0	0	0	0	0	0	0	0	0	0		211	3	F	0	22.5	42.5	45	45	45	25	27.5	45	20	0	32.5
24	8	F	52.5	77.5	0	0	17.5	0	30	0	0	0	57.5	0		22	5	F	0	0	0	0	0	0	0	0	0	0	0	0		212	3	F	0	25	25	47.5	60	47.5	42.5	70	35	22.5	0	52.5
25	8	F	50	85	0	0	15	15	27.5	0	0	0	57.5	0		23	5	F	0	0	0	0	0	0	0	0	0	0	0	0		213	3	F	27.5	25	0	47.5	52.5	45	35	60	27.5	25	0	47.5
26	8	F	52.5	30	17.5	0	0	17.5	42.5	0	0	0	37.5	0		24	5	F	0	0	0	0	0	0	35	0	15	0	0	0		214	3	F	27.5	25	30	42.5	52.5	40	30	40	25	20	0	30
27	8	F	62.5	22.5	20	0	15	0	20	0	0	0	25	0		25	5	F	0	0	0	0	0	0	40	0	0	0	0	0		215	3	F	37.5	25	40	40	55	45	35	32.5	25	25	0	40
28	8	F	60	0	0	0	37.5	0	0	0	0	0	40	0		26	5	F	0	0	0	0	0	0	0	0	0	0	0	0		216	3	P	55	27.5	100	62.5	45	40	25	30	45	40	22.5	27.5
29	8	F	67.5	0	0	0	42.5	17.5	0	0	0	0	57.5	0		27	5	F	0	0	37.5	0	0	0	25	0	0	0	0	0		217	3	F	45	25	57.5	52.5	82.5	35	20	25	27.5	20	0	30
30	8	F	82.5	0	17.5	0	42.5	20	0	0	0	0	50	0		28	5	F	0	0	0	0	0	0	0	0	0	0	0	0		218	3	P	32.5	50	120	77.5	82.5	40	42.5	35	47.5	50	47.5	30
31	8	F	0	0	0	0	25	0	0	0	0	0	0	0		29	5	F	0	0	0	0	0	0	0	0	0	0	0	0		219	3	F	25	25	0	37.5	97.5	35	52.5	32.5	42.5	22.5	62.5	47.5
32	8	F	0	0	72.5	0	0	0	0	0	0	0	0	0		30	5	F	32.5	15	45	0	0	0	17.5	0	0	0	0	0		220	3	F	32.5	25	17.5	37.5	87.5	37.5	57.5	30	42.5	25	42.5	40
33	8	F	20	0	70	37.5	40	20	0	0	0	0	0	0		31	5	F	40	0	42.5	0	0	0	15	0	0	0	0	0		221	3	F	22.5	27.5	0	30	40	30	60	27.5	32.5	30	35	35
34	8	F	0	0	25	0	25	60	0	0	0	0	30	0		32	5	F	0	0	40	0	0	0	0	0	0	0	0	0		222	3	P	65	30	65	52.5	67.5	60	87.5	32.5	35	25	42.5	35
35	8	F	0	0	77.5	0	25	85	0	0	0	0	32.5	32.5		33	5	F	0	15	47.5	0	0	0	20	0	0	0	0	0		223	3	P	57.5	30	95	52.5	65	35	32.5	30	60	45	132.5	32.5
36	8	F	27.5	17.5	42.5	20	0	22.5	0	0	0	27.5	0	20		34	5	F	47.5	15	60	0	0	0	22.5	22.5	0	0	0	0		224	3	F	60	25	0	27.5	40	37.5	37.5	27.5	27.5	20	65	35
37	8	F	22.5	22.5	50	0	0	0	0	0	0	0	0	0		35	5	F	0	0	47.5	0	0	0	0	0	0	0	0	0		225	3	P	90	27.5	40	52.5	70	35	27.5	35	90	40	107.5	35
38	8	F	17.5	20	40	0	0	0	0	0	0	0	0	0		36	5	F	32.5	0	0	0	0	0	0	0	0	0	0	0		226	3	F	32.5	30	42.5	60	42.5	35	0	32.5	27.5	20	42.5	30
39	8	F	25	40	0	0	0	35	0	0	0	0	0	0		37	5	F	32.5	0	17.5	0	0	0	0	0	0	0	0	0		227	3	F	42.5	30	37.5	55	42.5	35	17.5	40	27.5	25	0	35
40	8	F	0	0	0	32.5	0	0	0	0	25	52.5	25	0		38	5	F	0	0	30	0	0	0	0	0	0	0	0	0		228	3	P	77.5	62.5	32.5	52.5	67.5	62.5	45	37.5	47.5	40	95	35
41	8	F	0	0	25	37.5	42.5	32.5	0	0	0	0	0	0		39	5	F	0	0	0	0	0	0	0	0	0	0	0	0		229	3	F	40	27.5	45	50	42.5	35	35	35	27.5	22.5	0	30
42	8	F	0	0	22.5	17.5	25	0	0	0	15	0	0	0		40	5	F	52.5	0	0	0	0	0	0	0	0	0	0	0		230	3	F	37.5	25	47.5	62.5	45	0	25	32.5	30	22.5	0	32.5
43	8	F	0	0	0	47.5	0	25	0	0	15	0	0	0		41	5	F	0	0	42.5	0	0	0	0	0	0	0	0	0		231	3	P	72.5	47.5	47.5	52.5	60	35	30	27.5	27.5	27.5	27.5	30
44	8	F	72.5	0	22.5	0	0	0	0	0	0	0	32.5	0		42	5	F	0	0	40	0	0	0	0	0	0	0	0	0		232	3	F	80	30	65	52.5	60	0	32.5	35	35	22.5	0	35
45	8	F	87.5	0	20	0	0	0	157.5	0	0	0	0	60		43	5	F	0	47.5	15	0	0	0	40	15	0	0	0	0		233	3	F	40	25	45	32.5	35	0	20	32.5	30	22.5	0	30
46	8	F	77.5	0	27.5	0	27.5	22.5	0	0	0	40	0	60		44	5	F	0	37.5	27.5	0	0	0	37.5	0	0	0	0	0		234	3	F	40	25	0	35	30	0	0	30	25	20	0	27.5
47	8	F	80	0	27.5	0	22.5	0	0	0	0	0	0	37.5		45	5	F	32.5	15	20	0	0	0	0	32.5	0	0	0	0		235	3	F	55	27.5	77.5	45	42.5	37.5	0	32.5	27.5	25	0	30
48	8	F	40	0	20	0	32.5	0	0	0	0	0	17.5	0		46	5	F	27.5	17.5	27.5	0	0	0	0	40	0	0	0	0		236	3	P	35	62.5	75	80	82.5	42.5	47.5	37.5	40	40	25	37.5
49	8	F	62.5	0	45	0	25	0	0	0	0	0	0	0		47	5	F	0	0	40	0	22.5	0	0	52.5	0	0	0	0		237	3	F	45	30	32.5	40	47.5	0	57.5	40	50	22.5	32.5	30
50	8	F	25	0	45	0	32.5	0	0	0	0	0	0	0		48	5	F	22.5	0	0	0	0	0	0	0	0	0	0	0		238	3	F	42.5	30	50	40	42.5	0	20	35	27.5	22.5	37.5	30
51	8	F	45	0	32.5	50	0	0	0	0	0	0	0	0		49	5	F	40	0	0	0	25	0	0	62.5	0	0	0	0		239	3	F	60	25	77.5	50	47.5	0	25	32.5	32.5	25	0	35
52	8	F	72.5	0	30	0	0	0	0	0	22.5	0	0	0		50	5	F	0	0	0	0	0	0	0	0	0	0	0	0		240	3	P	112.5	30	62.5	67.5	92.5	0	60	25	47.5	57.5	117.5	30
53	8	F	65	0	0	0	0	0	0	0	0	42.5	0	0		51	5	F	0	15	0	0	0	0	0	37.5	0	0	0	0		241	3	F	25	30	47.5	67.5	37.5	0	65	42.5	47.5	25	0	35
54	8	F	67.5	0	30	0	17.5	0	0	0	0	0	22.5	0		52	5	F	0	0	0	0	0	0	22.5	50	0	0	0	0		242	3	F	30	32.5	57.5	45	32.5	0	92.5	42.5	52.5	25	0	30
55	8	F	40	0	40	62.5	50	0	0	0	0	0	0	0		53	5	F	0	0	37.5	0	0	0	0	0	0	0	0	0		243	3	P	107.5	27.5	50	60	82.5	37.5	25	32.5	35	60	0	35
56	8	F	90	0	102.5	0	67.5	20	0	0	0	0	0	0		54	5	F	50	0	27.5	0	0	0	0	0	0	0	0	0		244	3	F	30	30	45	52.5	45	55	25	32.5	65	25	27.5	45
57	8	F	45	0	62.5	20	22.5	35	0	0	32.5	20	0	0		55	5	F	0	0	25	0	0	0	0	0	0	0	0	0		245	3	F	52.5	30	75	65	52.5	47.5	20	32.5	65	25	32.5	42.5
58	8	F	65	0	22.5	0	35	0	0	0	27.5	22.5	0	0		56	5	F	0	42.5	17.5	0	0	0	37.5	0	0	0	0	0		246	3	P	137.5	30	42.5	52.5	90	37.5	72.5	32.5	37.5	40	95	32.5
59	8	F	72.5	0	42.5	0	67.5	0	0	0	0	0	27.5	0		57	5	F	0	0	22.5	0	0	0	0	50	0	0	0	0		247	3	F	37.5	32.5	57.5	67.5	45	35	25	37.5	35	25	0	30
60	8	F	57.5	0	75	30	37.5	52.5	0	0	0	0	0	0		58	5	F	40	0	20	0	0	0	35	0	0	0	0	0		248	3	F	42.5	30	60	52.5	50	57.5	15	32.5	55	25	0	47.5
61	8	F	52.5	0	70	0	57.5	20	0	0	27.5	0	50	0		59	5	F	0	0	0	0	0	0	0	0	0	0	0	0		1	4	F	30	15	0	60	0	0	142.5	0	0	0	40	0
62	8	F	77.5	0	60	52.5	37.5	0	0	0	0	0	0	0		60	5	F	0	0	0	0	35	0	17.5	17.5	0	0	0	0		2	4	F	37.5	42.5	15	72.5	37.5	0	157.5	0	0	0	52.5	0
1	9	F	0	0	80	0	62.5	0	57.5	0	0	30	40	30		1	6	F	27.5	62.5	30	22.5	77.5	42.5	27.5	0	0	0	80	0		3	4	F	37.5	32.5	20	62.5	35	0	170	0	0	0	67.5	0
2	9	F	65	42.5	22.5	25	30	15	122.5	0	35	0	85	0		2	6	F	70	65	52.5	42.5	72.5	57.5	27.5	0	0	0	62.5	0		4	4	F	40	45	32.5	65	42.5	0	157.5	0	0	0	60	0
3	9	F	50	27.5	67.5	17.5	37.5	0	55	0	100	0	32.5	15		3	6	F	0	27.5	30	0	110	15	70	15	0	52.5	110	22.5		5	4	F	42.5	52.5	42.5	70	37.5	0	120	0	0	0	55	0
4	9	F	47.5	37.5	100	0	132.5	0	42.5	0	0	0	77.5	0		4	6	F	0	42.5	27.5	0	105	0	87.5	0	0	65	107.5	22.5		6	4	F	0	0	20	52.5	162.5	0	197.5	0	0	0	107.5	0
5	9	F	157.5	35	75	47.5	82.5	17.5	122.5	0	0	22.5	57.5	0		5	6	F	0	47.5	27.5	0	95	0	85	52.5	0	70	92.5	30		7	4	F	0	0	17.5	42.5	112.5	0	147.5	0	0	0	80	0
6	9	F	162.5	112.5	57.5	0	67.5	0	75	117.5	0	20	90	20		6	6	F	0	0	32.5	20	115	35	55	0	45	20	77.5	35		8	4	F	0	0	0	47.5	110	0	130	0	0	0	75	0
7	9	F	60	0	67.5	0	25	0	37.5	15	80	0	52.5	20		7	6	F	0	0	37.5	15	120	0	35	0	27.5	25	75	57.5		9	4	F	0	0	0	50	147.5	0	170	0	0	0	100	0
8	9	F	50	112.5	102.5	20	40	0	45	0	0	0	35	30		8	6	F	0	0	32.5	15	112.5	0	57.5	0	22.5	35	82.5	67.5		10	4	F	0	0	27.5	15	0	0	15	0	0	0	17.5	0
9	9	F	0	25	125	0	45	0	15	0	87.5	0	67.5	30		9	6	F	105	17.5	65	17.5	110	0	82.5	0	45	70	85	20		11	4	F	0	0	45	0	0	0	0	0	0	0	22.5	0
10	9	F	0	17.5	70	0	42.5	0	15	0	0	0	70	0		10	6	F	0	27.5	20	22.5	60	17.5	85	0	15	22.5	75	30		12	4	F	0	0	0	70	20	0	25	0	0	22.5	140	0
11	9	F	25	17.5	80	0	20	20	157.5	0	0	0	92.5	45		11	6	F	0	0	77.5	0	130	0	155	35	0	0	162.5	15		13	4	F	0	0	0	35	0	0	15	0	0	22.5	130	0
12	9	F	47.5	15	0	0	20	40	15	0	0	0	25	0		12	6	F	0	0	62.5	0	52.5	0	55	22.5	0	0	32.5	0		14	4	F	27.5	0	0	40	27.5	0	17.5	0	0	17.5	147.5	15
13	9	F	52.5	22.5	22.5	0	32.5	60	15	0	0	0	32.5	0		13	6	F	47.5	25	42.5	40	30	15	55	0	0	0	62.5	0		15	4	F	30	0	0	32.5	0	0	15	15	0	17.5	92.5	15
14	9	F	60	0	47.5	0	35	27.5	0	0	0	0	17.5	0		14	6	F	0	0	120	15	102.5	0	20	0	0	0	40	0		16	4	F	47.5	27.5	0	60	40	0	17.5	20	0	40	110	20
15	9	F	72.5	50	65	0	57.5	20	15	0	25	0	50	15		15	6	F	0	0	112.5	0	75	0	20	0	0	0	25	0		17	4	F	40	0	0	45	35	0	17.5	20	0	22.5	135	25
16	9	F	100	25	95	0	47.5	57.5	0	0	47.5	27.5	20	0		16	6	F	85	70	0	0	42.5	0	20	0	0	0	37.5	20		18	4	F	37.5	15	0	60	37.5	0	17.5	20	0	30	130	25
17	9	F	0	0	0	0	62.5	0	0	0	0	0	0	0		17	6	F	97.5	37.5	0	0	42.5	0	15	0	0	0	27.5	17.5		19	4	F	27.5	0	0	30	47.5	0	17.5	0	0	0	67.5	30
18	9	F	72.5	22.5	32.5	0	0	0	35	0	0	0	0	0		18	6	F	92.5	65	30	0	37.5	0	0	0	0	0	25	0		20	4	F	0	0	0	22.5	0	0	47.5	0	0	0	90	0
19	9	F	0	0	15	0	55	20	30	0	0	15	25	27.5		19	6	F	102.5	42.5	27.5	0	32.5	0	0	0	0	0	27.5	0		21	4	F	40	0	0	65	45	0	0	0	0	0	82.5	15
20	9	F	55	17.5	15	0	32.5	0	20	15	25	0	25	22.5		20	6	F	120	27.5	25	0	25	0	0	0	0	0	27.5	0		22	4	F	30	0	0	30	62.5	0	0	0	0	0	40	20
21	9	F	27.5	0	27.5	0	27.5	15	35	0	0	0	0	0		21	6	F	110	25	22.5	0	35	0	15	0	0	0	25	0		23	4	F	35	0	0	22.5	67.5	0	0	0	0	0	27.5	0
22	9	F	0	0	42.5	0	0	0	0	0	0	0	0	0		22	6	F	75	15	20	0	37.5	0	0	0	0	0	25	0		24	4	F	35	0	0	30	60	0	0	0	0	0	35	17.5
23	9	F	47.5	0	0	0	60	0	0	0	0	0	25	0		23	6	F	67.5	47.5	20	0	45	0	0	0	0	0	25	0		25	4	F	55	0	0	35	82.5	0	0	0	0	0	30	25
24	9	F	52.5	0	0	0	67.5	0	0	0	0	0	20	0		24	6	F	82.5	0	52.5	30	30	0	77.5	0	0	0	0	0		26	4	F	50	0	0	35	67.5	0	0	0	0	0	47.5	30
25	9	F	35	0	15	0	35	0	37.5	0	0	0	27.5	0		25	6	F	0	0	132.5	0	0	0	25	30	0	0	0	0		27	4	F	35	0	0	25	60	0	0	0	0	0	32.5	27.5
26	9	F	57.5	27.5	37.5	0	45	0	57.5	0	0	0	20	0		26	6	F	0	0	115	0	22.5	0	0	0	0	0	0	0		28	4	F	0	0	57.5	37.5	0	0	0	0	0	0	77.5	0
27	9	F	40	25	37.5	0	35	0	72.5	0	0	0	27.5	0		27	6	F	0	0	0	0	15	0	35	17.5	0	0	0	0		29	4	F	0	0	47.5	0	17.5	0	17.5	0	40	0	112.5	0
28	9	F	65	20	50	0	25	0	0	0	0	0	0	0		28	6	F	0	0	50	0	90	0	40	35	0	0	62.5	0		30	4	F	0	0	27.5	0	0	0	0	0	22.5	0	47.5	0
29	9	F	40	0	67.5	0	22.5	0	60	0	0	0	20	25		29	6	F	122.5	42.5	22.5	0	27.5	0	17.5	25	27.5	0	42.5	0		31	4	F	0	0	37.5	0	30	0	0	0	0	0	25	0
30	9	F	0	0	50	27.5	37.5	20	45	0	0	0	35	22.5		30	6	F	40	32.5	42.5	0	0	0	30	0	0	0	42.5	0		32	4	F	35	0	25	0	25	0	0	20	0	0	22.5	0
31	9	F	0	0	35	0	20	0	0	0	0	0	0	0		31	6	F	47.5	22.5	32.5	0	0	0	32.5	15	0	0	40	0		33	4	F	42.5	0	0	17.5	20	0	22.5	0	0	0	30	0
32	9	F	97.5	0	0	0	0	0	0	0	0	0	0	0		32	6	F	30	17.5	47.5	0	30	0	0	0	0	0	17.5	0		34	4	F	40	0	0	22.5	22.5	0	32.5	0	0	0	40	0
33	9	F	27.5	0	0	0	0	0	0	0	0	0	0	0		33	6	F	20	17.5	60	22.5	0	30	0	0	0	30	0	0		35	4	F	25	0	0	0	87.5	0	0	0	0	0	60	0
34	9	F	0	0	0	0	0	0	0	0	0	0	0	0		34	6	F	17.5	15	60	32.5	0	35	0	0	0	40	0	0		36	4	F	45	0	0	47.5	0	0	0	0	0	0	67.5	0
35	9	F	0	0	17.5	0	20	0	15	0	0	0	0	0		35	6	F	25	15	62.5	37.5	0	35	0	0	0	37.5	0	0		37	4	F	0	0	0	0	42.5	0	0	0	0	0	82.5	0
36	9	F	0	0	27.5	0	17.5	0	15	0	0	0	0	0		36	6	F	107.5	32.5	47.5	0	50	0	57.5	0	37.5	0	95	0		38	4	F	0	0	17.5	0	62.5	0	0	0	0	0	102.5	0
37	9	F	0	0	0	0	0	0	0	0	0	0	0	25		37	6	F	145	0	22.5	0	22.5	0	17.5	25	0	15	27.5	0		39	4	F	0	32.5	0	0	0	0	25	32.5	0	0	75	30
38	9	F	0	0	0	0	0	0	0	0	0	0	0	0		38	6	F	142.5	0	15	0	30	0	62.5	52.5	0	17.5	70	0		40	4	F	0	45	0	0	0	0	27.5	40	0	0	85	35
39	9	F	0	0	0	0	0	0	0	0	0	0	0	0		39	6	F	157.5	0	15	0	32.5	0	25	0	0	22.5	42.5	0		41	4	F	0	0	0	0	0	0	0	0	0	0	30	22.5
40	9	F	0	0	0	0	0	0	0	0	0	0	0	0		40	6	F	155	0	0	0	40	0	47.5	0	0	25	77.5	0		42	4	F	0	0	0	0	0	0	0	0	0	0	32.5	25
41	9	F	17.5	0	0	0	22.5	0	0	0	0	0	42.5	0		41	6	F	27.5	15	27.5	0	37.5	55	0	0	0	0	0	0		43	4	F	27.5	0	47.5	0	0	0	52.5	0	0	0	60	0
42	9	F	32.5	0	0	0	0	0	0	0	27.5	0	35	0		42	6	F	37.5	17.5	35	0	25	50	0	15	0	0	17.5	0		44	4	F	55	0	20	0	42.5	0	0	0	0	22.5	115	17.5
43	9	F	0	17.5	0	0	0	0	32.5	32.5	0	0	0	30		43	6	F	30	15	30	0	32.5	45	0	0	0	0	15	0		45	4	F	0	0	0	17.5	0	0	42.5	0	0	0	32.5	0
44	9	F	0	0	0	0	0	0	55	42.5	0	0	25	0		44	6	F	27.5	30	47.5	0	0	0	0	0	0	0	20	0		46	4	F	0	0	0	0	30	0	0	0	0	0	55	0
45	9	F	40	0	0	0	0	0	0	0	0	0	0	0		45	6	F	57.5	15	27.5	0	45	42.5	17.5	32.5	0	0	25	0		47	4	F	0	0	25	0	0	0	0	0	0	0	0	0
46	9	F	25	0	17.5	0	0	0	35	0	0	0	0	0		46	6	F	60	0	22.5	0	42.5	27.5	0	15	0	0	25	0		48	4	F	0	0	0	0	0	0	17.5	30	0	0	60	0
47	9	F	0	17.5	27.5	0	0	0	0	0	0	0	0	0		47	6	F	55	0	27.5	0	47.5	0	0	0	0	0	25	0		49	4	F	0	0	0	0	0	0	25	37.5	0	0	60	0
48	9	F	47.5	0	22.5	0	17.5	0	0	0	0	0	17.5	0		48	6	F	57.5	17.5	37.5	27.5	0	17.5	0	0	0	0	20	0		50	4	F	25	0	0	0	0	0	27.5	0	0	0	25	0
49	9	F	67.5	0	0	0	0	0	0	0	0	0	35	15		49	6	F	0	32.5	52.5	22.5	25	0	17.5	20	0	0	22.5	0		51	4	F	25	0	0	47.5	0	0	15	0	0	0	27.5	0
50	9	F	92.5	0	20	15	0	0	0	0	0	0	37.5	0		50	6	F	0	25	37.5	20	20	0	0	17.5	0	0	15	0		52	4	F	27.5	0	0	52.5	17.5	0	0	0	0	0	57.5	0
51	9	F	90	0	30	22.5	25	0	0	0	0	0	37.5	0		51	6	F	27.5	20	27.5	15	15	0	0	15	0	0	20	0		53	4	P	30	20	47.5	30	35	0	15	0	0	0	47.5	0
																52	6	F	0	0	27.5	35	0	0	0	0	0	0	0	0		54	4	F	0	0	0	0	0	0	0	15	0	0	62.5	0
																53	6	F	0	0	52.5	30	27.5	0	37.5	0	0	0	35	0		55	4	F	0	0	0	0	0	0	0	0	0	0	75	0
																54	6	F	0	0	0	0	22.5	0	15	17.5	47.5	0	27.5	25		56	4	F	0	0	0	0	17.5	0	0	0	17.5	0	55	0
																55	6	F	0	20	0	0	122.5	0	15	0	80	0	67.5	22.5		57	4	F	52.5	0	0	0	15	0	0	0	15	0	75	32.5
																56	6	F	0	20	0	0	110	0	15	15	65	0	47.5	0		58	4	F	52.5	0	0	0	0	0	0	0	0	25	67.5	32.5
																57	6	F	0	0	0	0	112.5	0	15	0	60	0	42.5	0		59	4	P	0	0	0	32.5	0	0	0	30	0	0	37.5	0
																58	6	F	87.5	37.5	15	20	17.5	0	105	0	0	25	25	0		60	4	P	40	0	0	52.5	25	0	0	0	0	0	60	50
																59	6	F	85	47.5	0	17.5	0	0	75	0	0	17.5	20	0		61	4	F	47.5	0	0	57.5	42.5	0	17.5	0	0	0	135	17.5
																60	6	F	62.5	60	0	0	15	0	95	0	0	22.5	52.5	0		62	4	F	55	0	0	52.5	57.5	0	80	0	0	0	70	15
																61	6	F	52.5	50	0	0	0	0	87.5	0	0	15	60	0		63	4	F	112.5	0	0	25	27.5	0	25	0	0	0	97.5	32.5
																62	6	F	27.5	50	0	0	42.5	0	20	0	0	0	57.5	0		64	4	F	0	0	0	15	0	0	0	0	0	0	87.5	0
																63	6	F	60	25	37.5	0	52.5	0	0	0	0	0	0	0		65	4	F	0	0	0	0	0	0	0	0	0	0	57.5	0
																64	6	F	55	20	27.5	0	52.5	0	20	0	0	0	0	0		66	4	F	0	0	27.5	0	0	0	0	0	22.5	0	37.5	0
																65	6	F	0	0	40	0	45	0	0	0	0	0	32.5	0		67	4	F	50	0	0	0	27.5	0	45	0	0	0	55	15
																66	6	F	0	0	60	0	67.5	0	0	0	0	0	50	0		68	4	F	55	0	0	0	25	0	25	0	0	22.5	42.5	0
																67	6	F	0	15	72.5	0	0	0	17.5	0	0	0	22.5	0		69	4	P	57.5	0	15	0	30	0	67.5	0	0	0	95	0
																68	6	F	52.5	17.5	32.5	0	15	15	0	0	0	0	0	0		70	4	F	107.5	0	0	20	35	20	0	0	0	0	65	0
																69	6	F	55	15	27.5	0	0	0	17.5	0	0	0	0	0		71	4	F	80	0	0	22.5	22.5	20	0	0	0	0	80	0
																70	6	F	27.5	0	25	0	77.5	0	77.5	15	22.5	0	17.5	17.5		72	4	F	102.5	0	0	37.5	17.5	15	40	0	0	0	47.5	0
																71	6	F	25	15	30	0	80	0	55	0	27.5	0	17.5	20		73	4	F	67.5	0	57.5	15	0	0	0	0	0	0	62.5	0
																72	6	F	45	22.5	30	0	45	0	67.5	22.5	0	0	17.5	30		74	4	F	65	0	47.5	22.5	0	0	0	15	0	0	92.5	0
																73	6	F	52.5	25	25	0	70	0	57.5	20	22.5	0	17.5	30		75	4	F	80	0	47.5	17.5	0	0	50	0	0	0	82.5	0
																74	6	F	27.5	27.5	0	0	60	0	0	0	0	0	22.5	0		76	4	F	67.5	0	0	37.5	20	0	0	0	0	0	85	0
																75	6	F	35	30	15	0	47.5	0	0	0	0	0	45	17.5		77	4	P	52.5	25	0	0	37.5	0	22.5	0	0	0	52.5	0
																76	6	F	25	17.5	17.5	0	35	0	0	0	0	0	90	27.5		78	4	F	85	0	0	27.5	90	0	0	0	0	0	42.5	22.5
																77	6	F	50	22.5	22.5	0	25	0	35	17.5	0	0	90	47.5		79	4	F	87.5	0	15	57.5	37.5	0	42.5	0	0	0	70	25
																78	6	F	47.5	22.5	22.5	0	35	0	20	0	0	0	95	42.5		80	4	F	70	0	0	22.5	32.5	0	45	0	0	0	30	0
																79	6	F	47.5	32.5	0	35	90	0	0	0	0	0	60	27.5		81	4	F	67.5	0	0	0	15	0	30	0	0	0	27.5	0
																80	6	F	25	15	0	0	70	0	0	0	15	0	55	20		82	4	F	57.5	0	0	42.5	0	0	47.5	0	0	0	35	0
																81	6	F	40	0	50	0	25	20	15	0	0	0	25	0		83	4	F	40	0	32.5	17.5	0	67.5	75	0	0	0	77.5	15
																82	6	F	37.5	0	50	0	27.5	15	27.5	0	0	0	27.5	0		84	4	F	45	0	0	0	0	67.5	85	0	0	0	100	0
																83	6	F	37.5	0	50	0	42.5	0	17.5	0	0	0	27.5	0		85	4	F	50	0	37.5	25	15	47.5	67.5	0	0	0	95	0
																84	6	F	32.5	0	27.5	15	37.5	15	0	0	0	0	27.5	0		86	4	F	47.5	0	0	15	15	52.5	67.5	0	0	0	102.5	0
																85	6	F	22.5	0	0	0	47.5	0	0	0	0	0	37.5	0		87	4	F	45	0	0	15	0	55	77.5	0	0	0	102.5	0
																86	6	F	0	0	0	0	20	0	0	0	0	0	0	0		88	4	F	35	0	0	0	0	45	57.5	0	15	0	85	0
																87	6	F	37.5	0	37.5	0	42.5	0	0	0	0	0	0	0		89	4	P	40	0	0	15	0	40	42.5	0	0	0	145	0
																88	6	F	30	0	35	0	65	0	15	0	0	0	0	0		90	4	F	75	0	0	20	90	20	20	0	0	0	102.5	15
																89	6	F	57.5	22.5	32.5	0	0	0	0	0	0	0	0	0		91	4	F	87.5	0	30	27.5	47.5	35	40	0	0	0	82.5	15
																90	6	F	37.5	17.5	50	0	45	0	25	0	0	15	20	0		92	4	F	100	0	15	27.5	52.5	30	27.5	0	0	0	95	0
																91	6	F	32.5	20	57.5	0	27.5	20	27.5	0	0	0	17.5	0		93	4	F	67.5	0	0	27.5	42.5	0	35	0	0	0	60	0
																92	6	F	30	17.5	62.5	0	25	27.5	32.5	0	0	0	17.5	0		94	4	F	67.5	0	0	37.5	47.5	0	40	0	0	0	42.5	0
																93	6	F	30	17.5	55	0	22.5	0	50	0	0	0	15	0		95	4	F	60	0	0	35	0	0	17.5	0	0	0	32.5	0
																94	6	F	40	17.5	70	0	25	15	42.5	0	0	0	20	0		96	4	F	42.5	0	0	0	0	0	0	0	0	0	45	0
																95	6	F	47.5	0	22.5	15	0	15	0	0	0	0	0	0		97	4	P	32.5	0	0	0	0	0	15	0	0	0	42.5	0
																96	6	F	40	42.5	0	0	27.5	0	0	25	15	0	0	17.5		98	4	F	60	0	0	0	77.5	0	0	0	20	20	47.5	0
																97	6	F	32.5	42.5	0	0	0	0	47.5	0	0	0	30	0		99	4	F	45	0	35	32.5	0	0	47.5	0	0	0	30	0
																98	6	F	30	45	0	0	17.5	0	60	0	0	0	57.5	0		100	4	F	75	0	75	40	22.5	0	0	0	0	0	22.5	0
																99	6	F	65	37.5	17.5	0	35	0	82.5	57.5	27.5	0	45	37.5		101	4	F	45	0	0	22.5	0	0	40	0	0	0	22.5	0
																100	6	F	70	42.5	17.5	0	25	0	25	35	0	0	45	15		102	4	F	67.5	0	0	0	37.5	0	0	0	0	20	42.5	15
																101	6	F	0	0	32.5	0	62.5	0	0	0	42.5	0	47.5	22.5		103	4	F	40	0	20	65	32.5	0	35	0	0	0	25	0
																102	6	F	0	0	55	0	35	0	0	0	65	0	95	30		104	4	F	82.5	0	67.5	0	0	0	22.5	0	0	0	15	0
																103	6	F	0	0	0	0	0	0	0	0	0	0	37.5	0		105	4	F	72.5	0	62.5	0	0	0	0	0	0	0	35	0
																104	6	F	37.5	0	0	0	0	0	27.5	0	0	0	35	0		106	4	F	55	0	62.5	0	0	0	0	0	0	0	30	0
																105	6	F	135	0	0	0	42.5	0	25	0	0	0	25	0		107	4	F	32.5	0	30	17.5	42.5	0	0	0	0	0	22.5	0
																1	7	F		22.5	0	30	60	0	77.5	15	60	0	90	0		108	4	F	45	0	0	0	25	0	30	0	0	0	45	0
																2	7	F		35	37.5	37.5	45	0	82.5	20	50	0	52.5	32.5		109	4	F	50	0	0	37.5	25	0	55	30	0	0	25	0
																3	7	F		0	32.5	0	50	0	97.5	125	0	0	50	17.5		110	4	F	55	0	27.5	40	0	0	25	0	0	0	50	0
																4	7	F		0	0	0	0	0	25	32.5	0	0	0	45		111	4	F	72.5	0	17.5	50	0	0	35	0	0	0	70	0
																5	7	F		0	0	30	22.5	0	15	42.5	0	20	25	0		112	4	F	35	0	27.5	37.5	0	0	0	0	0	0	22.5	0
																6	7	F		0	0	37.5	0	0	0	52.5	0	0	0	35		113	4	F	80	0	0	0	30	0	15	0	22.5	0	17.5	20
																7	7	F		0	0	27.5	0	0	37.5	45	20	0	0	52.5		114	4	F	65	0	0	0	25	0	25	0	0	27.5	25	0
																8	7	F		0	72.5	47.5	27.5	30	0	15	0	0	0	0		115	4	P	0	0	47.5	0	0	0	0	0	0	0	0	0
																9	7	F		0	0	32.5	27.5	0	57.5	25	40	27.5	22.5	17.5		116	4	F	42.5	0	0	65	60	0	82.5	0	0	0	95	0
																10	7	F		0	47.5	0	35	0	52.5	65	0	0	40	0		117	4	F	102.5	0	0	40	77.5	0	0	0	0	0	37.5	0
																11	7	F		80	37.5	27.5	42.5	35	0	30	0	20	22.5	20		118	4	F	72.5	0	0	47.5	32.5	0	30	0	0	0	20	20
																12	7	F		37.5	52.5	65	27.5	17.5	35	37.5	0	0	42.5	15		119	4	F	47.5	0	0	0	30	0	0	0	20	0	15	0
																13	7	F		55	27.5	37.5	15	32.5	30	15	0	82.5	30	17.5		120	4	F	42.5	0	0	0	42.5	0	0	0	27.5	0	22.5	0
																14	7	F		77.5	60	22.5	77.5	0	57.5	45	0	0	67.5	15		121	4	F	45	0	0	0	40	0	0	0	20	0	20	0
																15	7	F		40	50	0	60	0	32.5	27.5	0	0	37.5	15		122	4	F	47.5	0	0	0	45	0	0	0	17.5	0	27.5	0
																16	7	F		62.5	22.5	50	47.5	0	0	42.5	15	25	85	42.5		123	4	F	55	0	17.5	20	0	0	15	0	0	0	20	0
																17	7	F		60	25	40	62.5	0	35	32.5	17.5	15	105	50		124	4	P	55	0	0	42.5	32.5	0	0	0	0	0	42.5	0
																18	7	F		55	22.5	37.5	62.5	0	32.5	37.5	22.5	17.5	107.5	47.5		125	4	F	35	0	15	20	32.5	0	0	0	0	0	0	0
																19	7	F		0	50	20	52.5	0	97.5	27.5	0	0	85	20		126	4	F	35	0	0	0	0	0	0	0	0	0	0	0
																20	7	F		0	50	25	50	0	97.5	0	0	0	92.5	32.5		127	4	F	25	0	0	0	0	0	0	0	0	0	0	0
																21	7	F		0	0	77.5	25	0	22.5	45	0	17.5	60	22.5		128	4	F	45	0	0	0	35	0	25	0	0	0	25	0
																22	7	F		0	70	15	27.5	0	15	40	0	22.5	20	25		129	4	F	40	0	0	0	0	0	15	0	0	0	32.5	0
																23	7	F		0	60	62.5	15	20	127.5	25	0	20	42.5	70		130	4	F	32.5	0	0	22.5	0	0	15	0	0	0	27.5	0
																24	7	F		0	60	65	0	20	117.5	45	0	32.5	35	87.5		131	4	F	0	0	65	0	0	0	0	15	32.5	0	40	0
																25	7	F		45	62.5	65	22.5	17.5	117.5	57.5	0	25	37.5	85		132	4	F	0	0	47.5	0	0	0	0	17.5	0	0	30	17.5
																26	7	F		42.5	55	57.5	22.5	0	92.5	82.5	0	22.5	37.5	82.5		133	4	F	75	0	25	27.5	0	0	0	0	0	0	25	0
																27	7	F		197.5	0	0	15	0	0	0	0	0	0	0		134	4	P	45	0	45	0	0	0	0	0	0	0	27.5	0
																28	7	F		162.5	0	0	42.5	0	0	170	0	0	0	0		135	4	F	30	0	0	0	37.5	0	0	0	15	0	25	0
																29	7	F		0	52.5	0	25	0	77.5	42.5	0	0	55	0		136	4	F	40	0	0	35	0	0	27.5	0	0	0	45	0
																30	7	F		67.5	40	22.5	55	0	95	22.5	22.5	22.5	120	37.5		137	4	F	55	0	0	30	0	0	0	0	0	0	65	0
																31	7	F		15	25	40	67.5	0	0	15	20	17.5	117.5	32.5		138	4	F	40	0	0	30	37.5	0	0	0	0	0	90	0
																32	7	F		0	0	0	0	0	30	0	0	0	0	0		139	4	F	50	0	0	40	35	0	0	0	0	0	70	0
																33	7	F		17.5	42.5	0	32.5	0	25	15	0	0	105	22.5		140	4	F	57.5	0	0	32.5	17.5	0	15	0	0	0	67.5	0
																34	7	F		22.5	0	0	0	0	0	120	0	0	0	22.5		141	4	F	45	0	0	0	0	0	0	0	15	0	82.5	0
																35	7	F		15	0	0	0	0	0	87.5	0	0	0	0		142	4	F	55	0	0	0	0	0	15	0	0	0	87.5	0
																36	7	F		20	80	37.5	0	0	0	92.5	0	0	0	0		143	4	F	50	0	0	25	32.5	0	22.5	0	0	0	90	0
																37	7	F		20	92.5	25	0	0	25	87.5	0	0	0	0		144	4	F	45	0	0	25	42.5	0	25	0	0	0	95	0
																38	7	F		20	97.5	37.5	0	0	15	142.5	0	0	0	22.5		145	4	F	47.5	0	0	22.5	42.5	0	0	0	0	0	90	0
																39	7	F		0	60	35	30	0	0	0	0	0	32.5	0		146	4	F	37.5	0	0	25	27.5	0	37.5	0	0	0	72.5	0
																40	7	F		17.5	40	52.5	62.5	0	0	0	0	30	47.5	17.5		147	4	F	35	0	0	22.5	25	0	15	0	0	0	95	0
																41	7	F		17.5	40	62.5	65	0	0	15	0	27.5	50	20		148	4	F	47.5	0	0	25	32.5	0	15	0	0	0	87.5	0
																42	7	F		22.5	0	0	15	0	27.5	0	27.5	0	0	0		149	4	F	52.5	0	0	20	22.5	0	30	0	0	0	80	0
																43	7	F		22.5	0	0	0	0	0	0	27.5	0	0	0		150	4	F	52.5	0	0	55	0	0	40	0	0	0	55	0
																44	7	F		20	0	0	0	0	42.5	0	0	25	0	0		151	4	P	70	0	0	35	60	0	22.5	0	0	0	87.5	0
																45	7	F		47.5	0	0	0	0	55	22.5	0	0	0	0		152	4	F	47.5	0	0	32.5	42.5	0	30	0	0	0	77.5	15
																46	7	F		0	82.5	0	0	0	0	17.5	0	20	0	20		153	4	F	50	0	0	37.5	65	17.5	35	0	0	0	77.5	15
																47	7	F		0	50	0	0	0	0	25	0	0	0	27.5		154	4	F	37.5	0	0	30	35	15	35	0	0	0	72.5	0
																48	7	F		0	47.5	0	0	0	0	25	47.5	0	0	0		155	4	F	65	0	15	22.5	25	0	0	0	0	0	75	0
																49	7	F		17.5	0	0	0	0	32.5	72.5	0	0	0	0		156	4	F	52.5	0	25	0	0	0	15	0	0	0	30	0
																50	7	F		0	0	0	0	0	0	80	0	22.5	0	0		157	4	F	52.5	0	0	22.5	20	0	15	0	0	0	37.5	0
																51	7	F		15	0	0	0	0	0	85	0	0	0	0		158	4	F	55	0	0	22.5	0	0	27.5	0	0	0	15	0
																52	7	F		17.5	55	0	0	0	0	145	0	25	0	17.5		159	4	F	57.5	0	0	25	45	0	20	0	0	0	42.5	0
																53	7	F		0	0	15	0	47.5	62.5	35	52.5	17.5	0	30		160	4	F	77.5	0	0	0	92.5	17.5	0	0	0	0	32.5	0
																54	7	F		0	27.5	15	15	20	55	40	15	20	0	27.5		161	4	F	72.5	0	0	0	77.5	0	0	0	0	0	50	0
																55	7	F		0	17.5	0	30	25	0	40	0	0	22.5	15		162	4	F	60	0	0	0	65	0	0	0	0	0	40	0
																56	7	F		0	22.5	22.5	27.5	32.5	0	37.5	0	0	32.5	15		163	4	F	105	0	0	27.5	67.5	0	0	0	0	15	47.5	0
																57	7	F		32.5	0	0	22.5	0	25	50	0	25	0	27.5		164	4	F	70	0	0	27.5	80	0	0	0	17.5	0	52.5	0
																58	7	F		17.5	0	0	17.5	20	0	35	0	25	0	30		165	4	F	75	0	0	35	72.5	0	0	0	0	0	52.5	0
																59	7	F		0	17.5	32.5	77.5	20	0	17.5	0	32.5	0	45		166	4	F	82.5	0	0	32.5	60	0	0	0	0	0	47.5	0
																60	7	F		0	0	0	0	0	0	47.5	0	0	0	20		167	4	F	85	0	0	32.5	67.5	0	0	0	0	0	42.5	0
																61	7	F		0	30	0	15	0	32.5	32.5	0	25	0	25		168	4	F	62.5	0	0	30	0	0	0	0	0	0	0	0
																62	7	F		0	32.5	0	0	0	0	22.5	0	22.5	0	27.5		1	5	F	0	0	0	0	30	0	0	0	0	0	0	0
																63	7	F		0	35	32.5	32.5	0	20	32.5	0	0	60	0		2	5	F	0	0	0	0	30	0	0	0	0	0	0	0
																1	8	F	50	0	0	0	0	0	22.5	0	0	0	0	0		3	5	F	37.5	0	0	0	0	0	107.5	0	0	0	55	0
																2	8	F	35	27.5	0	0	25	0	37.5	20	0	0	37.5	30		4	5	F	0	0	0	0	0	0	40	27.5	0	0	0	0
																3	8	F	47.5	65	0	0	17.5	0	0	0	0	0	35	0		5	5	F	0	0	27.5	20	25	17.5	162.5	0	0	0	102.5	0
																4	8	F	42.5	15	0	0	27.5	0	22.5	15	0	0	62.5	0		6	5	F	30	0	0	0	0	0	0	0	0	0	0	0
																5	8	F	0	0	32.5	0	22.5	0	25	20	0	0	20	0		7	5	F	25	0	0	0	0	0	0	0	0	0	0	0
																6	8	F	77.5	0	0	15	52.5	25	25	0	80	0	50	0		8	5	F	67.5	30	0	0	37.5	0	47.5	0	0	0	30	0
																7	8	F	85	0	0	15	55	25	45	0	110	0	70	0		9	5	F	67.5	32.5	0	0	35	0	42.5	0	0	0	30	0
																8	8	F	42.5	0	0	0	60	0	0	0	0	0	75	0		10	5	F	72.5	30	0	0	27.5	0	67.5	0	0	0	70	0
																9	8	F	107.5	0	27.5	0	22.5	0	0	0	0	0	25	0		11	5	F	0	32.5	37.5	17.5	0	0	17.5	0	0	0	42.5	0
																10	8	F	47.5	27.5	20	0	42.5	0	0	27.5	0	0	22.5	0		12	5	F	0	20	0	0	0	0	50	0	0	0	42.5	0
																11	8	F	47.5	17.5	0	0	25	0	0	0	20	0	55	0		13	5	F	0	0	0	20	45	0	0	0	0	15	45	22.5
																12	8	F	30	25	0	15	20	0	0	0	0	0	50	0		14	5	F	0	0	0	0	25	0	0	0	0	0	60	17.5
																13	8	F	82.5	45	0	0	25	0	0	0	0	17.5	55	0		15	5	F	0	0	0	0	22.5	0	0	0	0	0	37.5	0
																14	8	F	30	25	27.5	0	15	0	0	0	0	0	0	15		16	5	F	0	0	0	0	20	0	0	0	0	0	35	0
																15	8	F	25	20	0	0	0	0	0	0	0	0	0	0		17	5	F	0	0	0	0	35	0	0	0	0	0	42.5	0
																16	8	F	95	47.5	0	0	25	0	0	0	0	0	47.5	0		18	5	F	72.5	0	25	0	25	0	0	0	0	0	30	0
																17	8	F	0	0	45	0	37.5	0	15	47.5	0	0	32.5	0		19	5	F	55	32.5	0	0	17.5	0	77.5	0	0	0	0	0
																18	8	F	0	0	45	0	37.5	0	0	0	0	0	32.5	0		20	5	F	52.5	15	0	0	0	0	52.5	0	0	0	0	0
																19	8	F	0	0	0	0	0	0	0	32.5	0	0	17.5	25		21	5	F	0	0	0	0	0	0	52.5	0	0	0	0	0
																20	8	F	0	0	0	0	30	0	25	45	0	0	47.5	40		22	5	F	0	0	0	0	0	0	37.5	0	0	0	0	0
																21	8	F	0	0	0	0	22.5	0	25	0	0	0	37.5	40		23	5	F	50	0	0	0	0	0	35	0	0	0	22.5	0
																22	8	F	0	0	0	0	22.5	0	22.5	0	0	0	35	47.5		24	5	F	40	0	0	0	0	0	17.5	0	0	0	0	0
																23	8	F	0	0	0	0	42.5	0	0	0	0	0	80	0		25	5	F	0	0	0	0	30	0	15	40	0	0	20	65
																24	8	F	55	0	0	22.5	22.5	15	0	0	0	0	37.5	17.5		26	5	F	0	30	27.5	0	40	0	0	0	0	0	0	0
																25	8	F	42.5	0	0	20	22.5	15	0	0	0	0	25	0		27	5	F	0	0	0	0	20	0	0	0	0	0	0	0
																26	8	F	0	20	0	0	25	20	0	0	0	25	42.5	30		28	5	F	20	20	0	0	0	0	32.5	0	0	0	0	0
																27	8	F	17.5	0	0	0	15	0	0	0	0	0	25	0		29	5	F	0	25	0	0	0	0	30	0	0	0	17.5	0
																28	8	F	32.5	0	20	0	32.5	0	22.5	25	0	0	20	0		30	5	F	27.5	25	0	0	0	0	42.5	0	0	0	17.5	0
																29	8	F	105	0	0	0	0	0	47.5	0	0	0	25	0		31	5	F	25	30	0	0	0	0	0	0	0	0	0	0
																30	8	F	45	0	0	0	0	0	0	0	0	0	17.5	0		32	5	P	70	22.5	0	0	0	0	47.5	0	0	0	17.5	0
																31	8	F	42.5	0	0	0	0	0	0	0	0	0	15	0		33	5	F	0	0	0	0	0	0	0	0	0	0	0	0
																32	8	F	90	0	17.5	0	0	20	0	0	0	0	0	0		34	5	F	0	0	0	0	0	0	40	0	0	0	0	0
																33	8	F	0	0	32.5	0	0	0	22.5	0	0	0	0	0		35	5	F	0	0	0	0	0	0	77.5	0	0	0	27.5	0
																34	8	F	0	0	42.5	0	20	0	25	0	0	0	0	0		36	5	F	0	17.5	0	0	0	0	57.5	0	0	0	15	0
																35	8	F	0	0	42.5	0	17.5	0	22.5	0	0	0	22.5	0		37	5	F	47.5	0	37.5	0	0	0	15	0	0	0	25	0
																36	8	F	0	0	35	0	20	0	25	0	0	0	30	0		38	5	F	37.5	0	0	0	25	0	45	0	0	0	32.5	0
																37	8	F	0	0	0	0	0	0	72.5	0	0	0	65	0		39	5	F	25	0	50	0	42.5	0	0	0	0	15	15	0
																38	8	F	25	0	0	0	15	0	0	0	0	0	20	0		40	5	F	45	100	27.5	0	0	0	47.5	0	0	0	0	0
																39	8	F	55	0	15	0	22.5	0	0	0	0	0	25	0		41	5	F	0	0	0	0	0	0	0	0	0	0	0	0
																40	8	F	45	0	0	0	35	0	0	0	0	0	42.5	20		42	5	F	0	0	0	0	0	0	0	0	0	0	0	0
																41	8	F	27.5	0	20	0	52.5	0	0	0	0	0	57.5	0		43	5	F	0	20	45	0	0	0	0	0	0	52.5	0	0
																42	8	F	57.5	0	0	0	0	0	0	0	0	0	15	0		44	5	F	0	0	0	0	0	0	0	0	0	0	0	0
																43	8	F	40	25	0	0	0	0	0	0	0	0	0	0		45	5	F	0	0	0	0	0	0	0	0	0	0	0	0
																44	8	F	47.5	0	27.5	0	0	0	0	0	0	0	20	0		46	5	F	0	0	0	0	0	0	0	0	0	0	0	0
																45	8	F	0	0	30	0	25	0	22.5	15	0	27.5	90	47.5		47	5	F	47.5	0	45	0	0	0	0	0	0	0	0	30
																46	8	F	0	0	30	0	32.5	0	22.5	17.5	0	22.5	92.5	27.5		48	5	F	0	0	0	0	0	0	45	0	0	0	0	22.5
																47	8	F	37.5	0	27.5	0	15	0	0	15	0	0	17.5	0		49	5	P	95	0	40	30	0	0	0	0	0	0	0	0
																48	8	F	0	22.5	17.5	20	0	0	62.5	27.5	0	0	42.5	0		50	5	F	0	0	0	0	0	0	0	0	0	0	0	0
																49	8	F	0	0	0	22.5	0	0	77.5	17.5	0	0	52.5	17.5		51	5	F	0	0	0	0	0	0	30	0	0	0	0	0
																50	8	F	0	0	0	22.5	0	0	65	17.5	0	0	42.5	27.5		52	5	F	0	0	27.5	0	0	0	30	0	0	0	0	0
																51	8	F	0	0	0	0	35	0	152.5	0	15	20	85	0		53	5	F	0	0	0	0	0	0	30	0	0	0	0	0
																52	8	F	85	0	17.5	0	20	0	0	0	0	0	17.5	0		54	5	F	25	0	30	0	0	0	0	0	0	0	0	0
																53	8	F	40	0	0	0	15	0	0	0	0	0	0	0		55	5	F	22.5	0	27.5	0	0	0	15	20	0	0	0	0
																54	8	F	67.5	0	0	0	0	0	0	0	0	0	0	0		56	5	F	0	0	0	0	0	0	0	0	0	0	0	0
																55	8	F	67.5	0	0	0	17.5	0	0	0	0	0	17.5	0		57	5	F	0	0	25	0	0	0	0	0	0	0	0	0
																56	8	F	62.5	0	0	17.5	20	0	40	0	0	0	0	0		58	5	F	0	0	0	0	0	0	0	0	0	0	0	0
																57	8	F	40	0	0	0	0	0	0	0	0	0	0	0		59	5	F	0	0	80	0	0	0	0	0	0	0	0	0
																58	8	F	0	0	0	0	17.5	0	0	0	0	0	55	0		60	5	F	32.5	0	20	30	0	0	15	0	0	0	0	0
																59	8	F	52.5	22.5	0	0	27.5	0	27.5	25	0	0	65	0		61	5	F	0	0	62.5	0	0	0	0	0	0	0	0	0
																60	8	F	57.5	25	0	0	0	0	15	70	0	0	47.5	0		62	5	F	30	0	55	0	0	0	42.5	0	0	0	0	15
																61	8	F	55	22.5	0	0	0	25	0	50	0	0	17.5	0		63	5	P	35	0	52.5	0	0	0	45	0	0	0	0	0
																62	8	F	62.5	0	0	0	15	0	42.5	137.5	0	0	27.5	0		64	5	F	25	0	40	0	0	0	25	0	0	0	0	0
																63	8	F	127.5	0	15	15	25	0	75	127.5	0	0	57.5	0		65	5	P	0	15	85	35	0	0	15	0	0	0	25	0
																64	8	F	37.5	0	0	0	17.5	25	32.5	122.5	0	0	57.5	17.5		66	5	P	55	30	0	0	47.5	0	0	15	0	0	25	0
																65	8	F	100	0	15	0	37.5	0	72.5	0	0	0	120	60		67	5	P	100	15	85	42.5	30	0	22.5	0	35	0	15	0
																66	8	F	102.5	0	15	0	57.5	0	192.5	0	0	0	45	47.5		68	5	P	107.5	47.5	0	0	0	0	0	0	0	0	15	0
																67	8	F	80	0	0	0	25	0	0	0	0	0	17.5	30		69	5	P	65	0	40	0	47.5	0	0	0	0	0	0	0
																68	8	F	72.5	0	0	0	25	0	0	0	0	0	15	35		70	5	P	67.5	45	45	0	0	0	50	87.5	0	0	27.5	0
																69	8	F	80	0	0	0	25	0	0	0	0	0	17.5	32.5		71	5	P	87.5	0	47.5	65	0	0	72.5	0	0	0	25	0
																70	8	F	55	0	0	0	20	0	0	0	0	27.5	0	27.5		72	5	F	35	22.5	0	0	0	0	42.5	0	0	0	0	0
																71	8	F	47.5	0	0	0	15	0	0	0	0	15	0	15		73	5	F	37.5	0	45	0	0	0	37.5	22.5	0	0	0	0
																72	8	F	37.5	0	0	0	0	0	0	0	0	0	0	0		74	5	F	0	0	45	0	0	0	35	45	0	0	0	0
																73	8	F	72.5	15	27.5	0	25	15	0	0	0	0	25	0		75	5	F	0	0	47.5	0	0	0	37.5	52.5	0	0	0	0
																74	8	F	35	0	0	0	15	0	0	0	0	0	0	0		76	5	F	27.5	0	25	0	0	0	17.5	0	0	0	0	0
																75	8	F	40	0	0	0	22.5	0	0	0	0	0	0	0		77	5	F	0	0	60	0	0	0	0	27.5	0	0	0	0
																76	8	F	50	0	0	0	22.5	0	0	0	0	17.5	0	0		78	5	F	0	0	52.5	0	0	0	0	0	0	0	0	0
																77	8	F	120	0	17.5	0	27.5	0	0	0	0	0	15	37.5		79	5	F	0	22.5	55	0	0	0	20	0	0	0	0	0
																78	8	F	100	0	22.5	0	22.5	0	15	0	0	0	15	52.5		80	5	F	0	0	42.5	0	0	0	30	0	0	0	22.5	0
																79	8	F	90	0	25	0	35	0	0	0	0	0	22.5	52.5		81	5	F	0	20	25	0	0	0	0	0	0	0	0	25
																80	8	F	105	0	22.5	0	35	0	0	60	0	0	17.5	57.5		82	5	F	0	0	0	22.5	0	0	95	0	65	0	0	0
																81	8	F	82.5	0	0	0	0	0	22.5	15	0	0	17.5	0		83	5	F	0	0	0	17.5	0	0	45	40	0	0	0	0
																82	8	F	65	0	0	0	0	0	0	0	15	0	40	30		84	5	F	0	0	0	32.5	0	0	25	0	0	0	0	0
																83	8	F	72.5	0	0	0	0	0	0	0	0	0	0	20		85	5	F	0	25	37.5	15	0	0	0	15	0	0	0	0
																84	8	F	60	0	0	0	0	0	0	0	0	0	0	15		86	5	F	0	0	32.5	0	0	0	25	15	0	0	0	0
																85	8	F	72.5	0	0	0	0	0	0	0	0	0	0	0		87	5	F	0	0	30	0	0	0	0	0	0	0	0	0
																1	9	F	32.5	37.5	57.5	30	0	0	35	0	60	0	0	0		88	5	F	0	0	82.5	0	0	0	25	0	0	0	0	0
																2	9	F	32.5	27.5	80	20	45	0	105	0	32.5	0	25	0		89	5	F	0	0	0	0	0	0	0	0	0	0	0	0
																3	9	F	25	25	27.5	22.5	45	42.5	87.5	0	0	0	47.5	15		90	5	F	0	0	0	0	0	0	0	0	0	0	0	0
																4	9	F	22.5	25	27.5	22.5	62.5	47.5	92.5	0	0	0	52.5	15		91	5	F	0	0	0	0	0	0	0	0	0	0	0	0
																5	9	F	25	32.5	90	0	32.5	0	50	0	20	0	57.5	25		92	5	F	0	20	0	0	0	0	0	0	20	0	0	0
																6	9	F	0	0	120	0	55	0	25	0	67.5	0	60	20		93	5	F	32.5	75	0	0	0	0	0	0	0	0	30	0
																7	9	F	0	0	25	0	72.5	0	87.5	0	50	0	57.5	0		94	5	F	0	80	0	0	0	0	0	0	0	0	35	0
																8	9	F	0	0	22.5	0	77.5	0	87.5	0	62.5	0	55	0		95	5	P	0	82.5	37.5	0	0	0	0	0	0	0	30	0
																9	9	F	0	0	27.5	0	82.5	0	80	0	52.5	0	50	0		96	5	F	0	80	0	0	0	0	0	0	0	0	25	0
																10	9	F	0	0	27.5	0	82.5	0	77.5	0	50	0	50	0		97	5	P	72.5	0	47.5	0	0	0	0	0	0	0	0	0
																11	9	F	30	0	17.5	0	42.5	0	57.5	0	47.5	0	30	0		98	5	F	25	25	27.5	0	0	0	0	0	0	0	22.5	0
																12	9	F	0	0	27.5	0	82.5	0	67.5	0	52.5	0	47.5	0		99	5	F	30	17.5	22.5	0	0	0	0	0	0	0	25	0
																13	9	F	52.5	45	30	15	95	0	20	0	0	27.5	95	40		100	5	P	52.5	92.5	17.5	0	45	0	0	0	0	0	60	30
																14	9	F	172.5	27.5	0	0	77.5	0	50	0	35	0	50	17.5		101	5	F	0	25	40	20	0	0	27.5	22.5	0	0	0	0
																15	9	F	22.5	27.5	52.5	0	77.5	0	45	0	0	0	50	0		102	5	F	0	0	0	37.5	0	0	20	50	0	0	0	0
																16	9	F	17.5	15	85	0	67.5	0	62.5	0	0	30	55	0		103	5	F	0	0	22.5	0	0	0	0	0	0	0	0	0
																17	9	F	97.5	0	60	0	92.5	0	57.5	0	0	0	45	15		104	5	F	0	0	0	0	0	0	0	0	0	0	0	0
																18	9	F	82.5	0	45	0	112.5	0	52.5	0	0	0	50	17.5		105	5	F	0	0	0	0	0	0	0	0	0	0	45	0
																19	9	F	72.5	0	35	0	105	0	40	0	0	0	52.5	17.5		106	5	F	0	0	0	0	0	0	0	0	17.5	35	45	0
																20	9	F	0	60	47.5	0	65	0	60	0	0	0	37.5	0		107	5	F	0	0	45	0	0	0	45	0	0	0	25	30
																21	9	F	0	42.5	40	0	52.5	17.5	57.5	0	0	0	27.5	0		108	5	F	0	0	22.5	0	0	0	40	15	0	0	25	27.5
																22	9	F	25	0	87.5	0	42.5	0	47.5	0	0	0	75	0		109	5	F	0	0	47.5	0	0	0	0	0	0	0	0	0
																23	9	F	0	0	50	37.5	90	22.5	40	0	0	0	62.5	27.5		110	5	F	0	0	27.5	0	0	0	0	22.5	0	0	0	20
																24	9	F	0	0	52.5	0	90	20	27.5	15	0	0	40	25		111	5	F	0	0	0	0	0	0	0	0	27.5	0	0	0
																25	9	F	0	0	50	0	100	22.5	30	20	0	0	37.5	27.5		112	5	F	0	0	0	0	45	0	17.5	25	0	0	0	0
																26	9	F	40	87.5	17.5	0	37.5	0	72.5	0	0	0	37.5	15		113	5	F	0	0	0	0	0	0	0	0	0	0	0	0
																27	9	F	67.5	47.5	22.5	0	67.5	0	25	0	0	0	50	20		114	5	F	0	0	0	0	25	0	25	0	0	0	0	0
																28	9	F	40	15	37.5	0	40	15	80	0	0	0	52.5	17.5		115	5	F	22.5	40	0	0	0	0	45	0	0	0	0	0
																29	9	F	122.5	25	60	22.5	70	0	42.5	0	27.5	0	52.5	17.5		116	5	F	0	37.5	25	0	0	0	0	0	0	0	0	0
																30	9	F	90	17.5	60	0	67.5	0	0	0	20	0	50	20		117	5	F	50	0	0	0	0	0	0	0	0	0	0	0
																31	9	F	95	0	52.5	15	75	0	0	0	0	0	25	0		118	5	F	0	0	45	0	0	0	35	0	0	0	0	0
																32	9	F	0	0	27.5	0	67.5	35	22.5	25	102.5	0	62.5	35		119	5	F	0	0	22.5	0	30	0	0	0	0	0	40	0
																33	9	F	0	0	27.5	0	57.5	0	20	27.5	105	0	60	37.5		120	5	F	0	0	62.5	0	82.5	0	35	0	0	0	32.5	0
																34	9	F	0	0	27.5	0	52.5	0	20	32.5	100	0	52.5	35		121	5	P	0	75	0	0	0	0	0	0	0	0	32.5	0
																35	9	F	0	0	25	0	65	22.5	17.5	0	92.5	0	57.5	32.5		122	5	F	0	0	35	0	0	0	15	20	0	0	0	0
																36	9	F	0	0	50	0	55	20	20	0	0	0	50	25		123	5	F	0	0	50	0	0	0	0	0	0	0	0	0
																37	9	F	0	0	52.5	0	47.5	15	25	0	0	0	32.5	22.5		124	5	F	0	0	0	0	0	0	27.5	0	0	0	0	0
																38	9	F	37.5	0	0	0	0	55	85	0	0	0	30	30		125	5	F	47.5	0	27.5	0	0	0	0	0	0	0	0	0
																39	9	F	27.5	0	0	0	20	62.5	47.5	0	0	0	57.5	22.5		126	5	F	35	0	0	0	0	0	20	0	0	0	0	0
																40	9	F	0	0	0	0	25	47.5	20	0	0	0	62.5	20		127	5	F	22.5	0	22.5	0	0	0	0	0	0	0	0	0
																41	9	F	0	0	27.5	0	0	62.5	30	0	0	0	55	22.5		128	5	F	0	0	0	0	0	0	35	0	0	0	0	0
																42	9	F	37.5	0	42.5	0	0	22.5	67.5	0	0	0	20	17.5		129	5	P	47.5	0	57.5	0	22.5	0	32.5	0	0	0	30	0
																43	9	F	0	25	32.5	0	27.5	20	67.5	0	0	0	0	0		130	5	F	0	0	0	17.5	0	0	52.5	22.5	0	0	0	0
																44	9	F	0	0	0	0	45	50	40	0	0	0	0	0		131	5	F	0	0	0	0	0	0	42.5	0	0	0	0	0
																45	9	F	0	0	40	0	30	0	40	0	0	0	15	15		132	5	F	0	0	35	0	0	0	0	0	0	0	0	0
																46	9	F	20	0	0	0	0	0	25	32.5	27.5	0	25	0		1	6	F	25	35	32.5	0	20	0	15	25	0	0	47.5	0
																47	9	F	32.5	0	0	0	0	0	25	0	0	0	22.5	0		2	6	F	0	27.5	47.5	17.5	22.5	0	35	35	0	0	42.5	22.5
																48	9	F	25	15	0	0	0	0	40	0	17.5	0	17.5	0		3	6	F	0	25	0	0	17.5	0	37.5	27.5	0	0	45	15
																49	9	F	35	20	0	0	0	0	45	0	27.5	0	22.5	0		4	6	F	0	52.5	25	0	27.5	0	0	0	0	0	30	0
																50	9	F	55	0	27.5	0	22.5	0	0	0	0	0	22.5	0		5	6	F	35	42.5	22.5	0	30	0	0	0	0	0	27.5	0
																51	9	F	82.5	0	0	22.5	20	0	50	0	0	0	30	15		6	6	F	55	47.5	27.5	0	27.5	0	0	0	0	0	25	0
																52	9	F	25	0	0	0	0	0	0	0	0	0	15	0		7	6	F	0	47.5	47.5	35	37.5	0	20	0	0	0	60	0
																53	9	F	30	32.5	0	0	32.5	0	15	0	0	0	22.5	17.5		8	6	F	45	42.5	45	30	25	0	30	22.5	0	0	82.5	0
																54	9	F	37.5	30	0	17.5	22.5	0	15	0	0	0	30	17.5		9	6	F	70	37.5	17.5	17.5	0	0	42.5	42.5	0	0	72.5	0
																55	9	F	22.5	32.5	0	17.5	25	0	25	0	0	0	42.5	0		10	6	F	32.5	40	22.5	30	0	17.5	30	20	0	0	35	0
																56	9	F	77.5	0	100	0	15	0	0	0	0	0	0	0		11	6	F	62.5	35	25	25	0	15	45	52.5	0	0	70	0
																57	9	F	90	0	105	0	15	0	0	0	0	0	0	0		12	6	F	102.5	17.5	0	17.5	0	0	27.5	0	0	0	0	0
																58	9	F	92.5	0	117.5	0	0	0	0	0	0	0	0	0		13	6	F	100	0	0	0	0	0	25	0	0	0	17.5	0
																59	9	F	42.5	0	67.5	0	0	0	0	0	0	0	40	20		14	6	P	97.5	22.5	57.5	80	35	0	45	0	0	17.5	57.5	0
																60	9	F	45	30	0	0	65	47.5	25	0	0	27.5	52.5	30		15	6	F	25	0	35	15	17.5	0	15	0	0	0	40	0
																61	9	F	25	35	50	0	42.5	0	15	0	0	25	27.5	0		16	6	F	40	0	40	0	22.5	0	22.5	0	0	0	45	0
																62	9	F	30	40	50	0	42.5	0	15	0	0	0	27.5	0		17	6	F	25	0	25	0	15	0	22.5	0	0	0	40	0
																63	9	F	77.5	0	22.5	0	0	0	15	0	0	0	20	0		18	6	F	32.5	0	30	0	17.5	0	25	0	0	0	47.5	0
																64	9	F	0	0	25	0	25	0	0	0	0	25	27.5	0		19	6	F	72.5	0	45	0	20	0	77.5	15	15	0	75	0
																																20	6	F	20	0	15	20	15	35	47.5	0	0	17.5	0	0
																																21	6	P	50	27.5	22.5	17.5	25	20	0	0	0	0	0	0
																																22	6	F	0	0	35	0	42.5	0	50	0	0	0	37.5	0
																																23	6	F	0	15	30	0	40	0	25	0	0	0	50	0
																																24	6	F	0	0	45	0	30	0	17.5	0	0	0	60	0
																																25	6	P	0	20	127.5	17.5	57.5	0	45	0	0	0	52.5	0
																																26	6	F	0	0	62.5	0	35	0	15	0	0	0	67.5	0
																																27	6	F	0	0	70	0	42.5	0	0	0	0	0	67.5	0
																																28	6	P	0	0	107.5	17.5	60	0	25	0	0	0	52.5	0
																																29	6	F	0	0	0	0	25	0	35	0	0	0	100	0
																																30	6	F	0	42.5	20	0	37.5	0	25	0	0	0	100	0
																																31	6	P	55	65	57.5	30	15	60	30	0	0	17.5	37.5	0
																																32	6	F	0	17.5	42.5	55	77.5	35	37.5	0	25	17.5	32.5	0
																																33	6	F	0	30	20	40	42.5	0	0	0	0	0	35	0
																																34	6	F	0	22.5	30	35	47.5	20	25	0	15	0	42.5	0
																																35	6	F	0	17.5	35	42.5	42.5	15	25	0	0	0	50	0
																																36	6	P	0	15	65	80	42.5	20	17.5	0	25	15	60	0
																																37	6	F	57.5	0	0	22.5	0	0	0	0	22.5	0	20	0
																																38	6	P	57.5	25	27.5	62.5	47.5	25	77.5	0	15	0	30	15
																																39	6	F	0	42.5	60	0	52.5	0	25	0	27.5	0	60	22.5
																																40	6	F	0	0	35	0	30	0	25	0	22.5	0	47.5	0
																																41	6	P	100	22.5	15	42.5	35	0	32.5	17.5	15	0	25	0
																																42	6	F	45	30	30	42.5	20	0	22.5	35	0	0	130	0
																																43	6	P	97.5	67.5	62.5	20	0	35	17.5	0	0	0	42.5	0
																																44	6	P	65	25	57.5	40	22.5	17.5	0	0	0	0	52.5	0
																																45	6	F	25	77.5	35	55	30	0	25	0	0	0	35	0
																																46	6	F	0	0	0	22.5	0	0	0	32.5	0	0	0	0
																																47	6	F	0	0	0	22.5	0	0	0	30	0	0	0	0
																																48	6	F	0	0	0	20	0	15	0	50	0	0	0	0
																																49	6	F	0	22.5	45	70	0	17.5	0	0	0	0	0	0
																																50	6	F	0	22.5	45	82.5	0	15	0	0	0	0	0	0
																																51	6	F	0	17.5	37.5	87.5	0	15	0	0	0	0	0	0
																																52	6	F	0	0	65	65	0	20	0	0	0	0	0	0
																																53	6	F	0	40	77.5	35	0	25	0	0	0	0	0	0
																																54	6	F	0	0	0	0	15	0	17.5	17.5	32.5	0	32.5	17.5
																																55	6	F	0	0	17.5	0	47.5	0	25	17.5	30	0	57.5	17.5
																																56	6	P	0	0	35	0	55	0	15	17.5	75	55	60	20
																																57	6	F	0	0	52.5	17.5	32.5	0	0	17.5	0	0	40	0
																																58	6	F	0	17.5	82.5	0	35	25	20	22.5	17.5	17.5	25	0
																																59	6	P	60	40	32.5	17.5	42.5	15	0	0	0	0	40	0
																																60	6	F	0	0	77.5	0	77.5	0	30	30	27.5	0	50	0
																																61	6	F	0	0	72.5	0	90	0	35	42.5	0	0	70	0
																																62	6	F	0	0	85	0	85	0	35	42.5	20	0	67.5	0
																																63	6	F	0	20	40	20	57.5	0	35	0	17.5	0	42.5	0
																																64	6	F	0	20	22.5	0	0	0	20	0	0	0	70	0
																																65	6	F	0	17.5	67.5	20	0	0	25	0	0	0	67.5	0
																																66	6	P	17.5	15	100	22.5	15	17.5	30	0	0	0	60	0
																																67	6	F	25	0	20	27.5	15	15	15	15	0	20	17.5	0
																																68	6	F	20	0	27.5	32.5	15	0	17.5	15	0	17.5	0	0
																																69	6	F	20	0	25	37.5	0	0	25	15	0	17.5	0	0
																																70	6	F	20	0	25	40	0	0	20	0	0	17.5	0	0
																																71	6	F	20	0	22.5	40	0	0	20	15	0	15	0	0
																																72	6	P	102.5	40	20	47.5	17.5	17.5	0	0	0	0	47.5	0
																																73	6	F	20	0	30	37.5	17.5	0	20	0	0	0	0	0
																																74	6	P	115	40	32.5	40	17.5	27.5	0	0	0	0	60	0
																																75	6	F	27.5	0	37.5	0	0	35	0	0	0	0	0	0
																																76	6	P	95	32.5	22.5	20	65	17.5	0	0	0	0	65	0
																																77	6	P	47.5	15	45	42.5	60	20	15	15	0	22.5	57.5	25
																																78	6	F	27.5	15	40	0	27.5	35	0	0	0	15	32.5	0
																																79	6	F	25	0	0	0	0	0	0	0	0	0	0	0
																																80	6	F	25	0	25	25	0	0	0	0	0	0	0	0
																																81	6	P	50	35	0	0	40	0	0	0	0	0	67.5	0
																																82	6	P	42.5	25	20	0	75	0	0	0	0	0	37.5	0
																																83	6	F	25	15	15	25	20	0	0	15	0	0	17.5	0
																																84	6	F	32.5	0	0	0	25	0	0	0	0	0	0	0
																																85	6	P	50	25	15	0	0	0	0	0	0	0	20	0
																																86	6	F	0	0	27.5	0	15	0	25	17.5	0	0	22.5	0
																																87	6	F	0	0	32.5	0	20	0	25	22.5	0	0	37.5	0
																																88	6	F	0	0	35	0	17.5	0	25	15	0	0	42.5	0
																																89	6	P	0	42.5	85	20	25	0	22.5	15	0	0	27.5	0
																																90	6	F	25	0	45	0	15	0	0	0	27.5	0	17.5	0
																																91	6	P	167.5	25	40	62.5	45	0	0	0	22.5	15	37.5	0
																																92	6	F	37.5	0	22.5	37.5	15	0	20	0	0	30	17.5	0
																																93	6	F	30	0	25	37.5	0	20	0	0	0	15	0	0
																																94	6	F	25	0	32.5	37.5	25	0	0	0	0	0	0	0
																																95	6	P	160	22.5	60	65	27.5	22.5	0	0	0	15	32.5	0
																																96	6	P	77.5	17.5	60	42.5	15	30	27.5	0	0	0	25	0
																																97	6	F	42.5	32.5	22.5	0	20	0	27.5	20	0	25	27.5	15
																																98	6	F	60	35	27.5	42.5	22.5	0	17.5	15	25	25	0	0
																																99	6	F	72.5	25	25	45	25	15	15	15	27.5	37.5	17.5	15
																																100	6	P	185	17.5	62.5	65	50	95	0	0	0	17.5	47.5	0
																																101	6	F	55	90	20	0	27.5	0	15	32.5	0	17.5	80	22.5
																																102	6	F	0	20	0	0	27.5	0	47.5	30	0	0	60	15
																																103	6	F	0	0	0	0	30	0	37.5	20	15	0	45	0
																																104	6	P	145	55	47.5	52.5	67.5	50	15	15	0	0	27.5	0
																																105	6	P	162.5	52.5	62.5	42.5	72.5	35	15	15	0	0	42.5	0
																																106	6	F	0	32.5	97.5	50	42.5	20	15	0	0	0	22.5	0
																																107	6	F	0	0	100	37.5	25	0	0	0	0	0	0	0
																																108	6	P	187.5	30	92.5	92.5	97.5	222.5	0	15	0	15	17.5	0
																																109	6	F	25	22.5	67.5	15	25	15	0	0	0	0	0	0
																																110	6	F	20	22.5	60	0	17.5	0	0	0	0	0	0	0
																																111	6	F	17.5	22.5	57.5	15	0	0	0	0	0	0	0	0
																																112	6	F	17.5	20	55	15	0	0	0	0	0	0	0	0
																																113	6	F	0	47.5	27.5	0	15	17.5	17.5	15	0	0	27.5	0
																																114	6	F	0	57.5	22.5	0	15	0	17.5	22.5	0	0	35	0
																																115	6	F	0	95	15	0	25	17.5	32.5	22.5	0	0	32.5	0
																																116	6	F	0	82.5	15	0	30	20	35	20	0	0	37.5	0
																																117	6	F	0	15	65	20	40	20	0	0	0	0	27.5	0
																																118	6	P	150	25	87.5	102.5	100	37.5	65	15	15	15	80	0
																																119	6	F	0	0	110	57.5	0	35	0	0	0	0	0	0
																																120	6	F	0	0	85	127.5	0	15	0	0	0	0	0	0
																																121	6	F	0	0	95	60	0	30	17.5	20	0	0	0	0
																																122	6	P	32.5	0	65	80	60	0	27.5	0	0	0	52.5	20
																																123	6	F	0	0	47.5	17.5	37.5	0	17.5	0	60	0	25	0
																																124	6	F	20	0	57.5	22.5	0	0	0	0	50	0	0	0
																																125	6	F	55	0	52.5	22.5	0	0	0	0	47.5	0	0	0
																																126	6	P	32.5	0	122.5	125	55	25	55	0	32.5	115	65	22.5
																																127	6	F	0	0	32.5	0	50	22.5	35	15	25	17.5	37.5	0
																																128	6	F	0	0	67.5	27.5	100	37.5	37.5	15	52.5	22.5	42.5	0
																																129	6	F	0	37.5	65	30	97.5	40	30	0	52.5	22.5	40	0
																																130	6	F	0	0	30	22.5	72.5	30	32.5	15	40	20	40	0
																																131	6	F	62.5	30	85	25	25	22.5	0	0	22.5	0	20	0
																																132	6	P	0	0	122.5	57.5	35	35	45	15	65	80	77.5	0
																																133	6	F	0	0	37.5	0	25	0	87.5	0	0	0	40	0
																																134	6	F	0	25	0	0	52.5	0	40	0	0	0	35	0
																																135	6	F	0	0	0	0	55	0	40	0	0	0	27.5	0
																																136	6	F	0	0	0	0	42.5	0	60	0	0	0	32.5	0
																																137	6	P	142.5	37.5	67.5	82.5	70	22.5	25	0	25	87.5	55	0
																																138	6	F	60	0	35	0	15	0	20	17.5	0	0	65	22.5
																																139	6	P	72.5	55	0	32.5	0	37.5	15	0	0	32.5	0	0
																																140	6	F	0	0	32.5	60	17.5	0	25	0	20	0	22.5	0
																																141	6	F	0	0	57.5	62.5	0	0	35	0	20	0	25	0
																																142	6	F	0	0	82.5	52.5	15	0	45	15	22.5	0	27.5	0
																																143	6	F	0	0	60	67.5	17.5	0	47.5	15	40	0	32.5	22.5
																																144	6	F	0	0	45	67.5	17.5	0	40	0	40	0	32.5	15
																																145	6	F	0	0	65	0	0	0	35	0	0	0	30	0
																																146	6	P	0	0	50	62.5	27.5	0	77.5	15	97.5	0	55	22.5
																																147	6	F	0	0	55	15	0	0	0	0	0	0	0	0
																																148	6	F	0	0	32.5	0	20	0	17.5	0	20	0	32.5	0
																																149	6	F	0	15	95	25	0	15	0	0	0	0	0	0
																																150	6	F	0	0	177.5	27.5	0	15	0	0	0	0	0	0
																																151	6	F	0	0	155	22.5	0	15	0	0	0	0	0	0
																																152	6	F	0	0	197.5	22.5	0	15	0	0	0	0	0	0
																																153	6	F	0	0	142.5	15	0	0	0	0	0	0	0	0
																																154	6	F	0	0	167.5	0	0	0	15	15	0	0	0	0
																																155	6	F	0	0	162.5	15	0	15	15	15	0	0	0	0
																																156	6	P	182.5	30	80	110	62.5	27.5	0	15	25	27.5	67.5	15
																																157	6	P	102.5	30	37.5	22.5	130	35	35	0	0	17.5	47.5	25
																																158	6	F	40	20	72.5	22.5	25	47.5	45	0	22.5	0	22.5	0
																																159	6	F	40	20	65	22.5	25	42.5	35	0	17.5	0	17.5	0
																																160	6	F	25	22.5	25	25	0	17.5	22.5	0	0	0	0	0
																																161	6	F	25	22.5	22.5	25	0	0	0	0	0	0	0	0
																																162	6	F	30	22.5	27.5	22.5	0	22.5	22.5	0	17.5	0	0	0
																																163	6	P	107.5	22.5	57.5	45	67.5	47.5	0	0	32.5	30	30	17.5
																																164	6	F	55	25	57.5	80	42.5	0	0	0	17.5	0	47.5	0
																																165	6	F	55	27.5	65	75	37.5	0	15	15	17.5	0	42.5	0
																																166	6	P	35	25	47.5	65	60	0	47.5	0	15	0	72.5	0
																																167	6	F	0	0	25	57.5	42.5	0	67.5	17.5	102.5	0	37.5	35
																																168	6	F	0	0	0	0	40	0	20	15	125	0	40	30
																																169	6	F	0	0	0	0	47.5	0	57.5	20	132.5	0	40	27.5
																																170	6	F	0	0	0	0	42.5	0	45	17.5	105	0	45	20
																																171	6	P	0	0	30	95	47.5	70	110	0	35	0	60	0
																																172	6	P	87.5	65	55	37.5	25	0	15	0	0	0	25	0
																																173	6	P	120	37.5	42.5	65	32.5	97.5	0	0	0	15	32.5	0
																																174	6	F	0	0	87.5	75	0	0	15	15	0	0	0	0
																																175	6	F	0	0	57.5	117.5	0	20	0	0	0	0	0	0
																																176	6	F	0	0	47.5	102.5	0	17.5	0	0	0	0	0	0
																																177	6	P	107.5	22.5	22.5	20	52.5	62.5	27.5	15	0	20	22.5	17.5
																																178	6	F	0	0	92.5	87.5	57.5	0	45	30	15	0	25	0
																																179	6	P	105	25	50	45	77.5	25	80	27.5	0	25	82.5	52.5
																																180	6	F	50	20	40	15	30	0	20	22.5	0	0	55	35
																																181	6	F	40	20	35	0	45	0	25	22.5	0	15	57.5	35
																																182	6	F	100	25	95	40	42.5	30	40	35	15	15	107.5	45
																																183	6	F	95	25	80	37.5	60	27.5	45	32.5	17.5	17.5	105	32.5
																																184	6	P	0	0	50	22.5	40	0	27.5	20	0	0	57.5	15
																																185	6	F	0	0	32.5	17.5	47.5	0	0	17.5	50	40	45	0
																																186	6	F	0	25	30	22.5	50	0	15	17.5	40	25	97.5	15
																																187	6	P	90	60	75	62.5	60	35	117.5	0	0	0	72.5	0
																																188	6	F	45	45	72.5	52.5	32.5	27.5	105	27.5	0	17.5	107.5	62.5
																																189	6	F	0	0	87.5	27.5	30	17.5	67.5	30	0	0	85	92.5
																																190	6	F	0	0	60	20	37.5	0	45	25	0	0	82.5	75
																																191	6	P	72.5	70	67.5	52.5	15	0	25	0	0	15	20	0
																																192	6	F	42.5	45	102.5	60	60	65	27.5	22.5	100	32.5	20	25
																																193	6	F	27.5	45	97.5	52.5	25	70	30	25	87.5	30	20	25
																																194	6	P	0	0	35	22.5	45	20	120	15	0	0	70	20
																																195	6	F	27.5	60	37.5	30	112.5	17.5	20	22.5	27.5	60	42.5	47.5
																																196	6	F	25	67.5	37.5	22.5	115	17.5	20	22.5	22.5	57.5	40	50
																																197	6	F	25	67.5	40	22.5	120	20	20	22.5	17.5	75	35	50
																																198	6	F	40	0	0	0	22.5	0	30	17.5	0	0	17.5	17.5
																																199	6	P	27.5	20	47.5	110	42.5	15	25	15	45	0	35	20
																																200	6	P	135	77.5	107.5	67.5	60	35	35	15	25	17.5	47.5	22.5
																																201	6	F	37.5	17.5	60	22.5	0	0	15	0	0	0	0	0
																																202	6	F	30	17.5	70	22.5	0	0	15	0	0	0	0	0
																																203	6	F	0	25	87.5	35	0	0	20	0	0	0	15	0
																																204	6	F	0	30	62.5	25	0	15	60	17.5	0	0	42.5	15
																																205	6	F	0	35	55	25	0	0	40	15	0	0	25	15
																																206	6	P	120	0	25	17.5	50	0	25	0	15	0	50	17.5
																																207	6	P	75	52.5	0	70	0	15	27.5	0	47.5	0	17.5	0
																																208	6	F	25	77.5	85	67.5	132.5	35	27.5	22.5	52.5	20	32.5	20
																																209	6	P	142.5	67.5	160	52.5	95	40	27.5	20	30	0	42.5	15
																																210	6	F	37.5	62.5	30	30	45	22.5	20	25	32.5	62.5	60	25
																																211	6	P	135	35	57.5	70	0	55	0	0	0	0	0	0
																																212	6	F	122.5	42.5	65	82.5	0	62.5	0	0	0	0	0	0
																																213	6	F	17.5	42.5	85	22.5	25	0	45	0	0	0	20	0
																																214	6	F	0	20	50	22.5	27.5	0	35	15	15	0	35	0
																																215	6	P	65	25	47.5	27.5	67.5	27.5	35	0	0	17.5	100	30
																																216	6	F	0	0	137.5	20	0	20	0	0	0	0	0	0
																																217	6	P	92.5	22.5	50	17.5	42.5	22.5	67.5	15	0	22.5	45	25
																																218	6	F	20	67.5	42.5	15	52.5	20	32.5	25	15	15	42.5	15
																																219	6	F	27.5	15	27.5	20	0	0	27.5	0	20	0	15	0
																																220	6	P	112.5	17.5	72.5	52.5	62.5	0	197.5	15	0	0	90	17.5
																																221	6	F	35	60	40	52.5	95	42.5	52.5	40	100	55	52.5	45
																																222	6	F	25	57.5	37.5	52.5	95	42.5	50	37.5	80	45	50	40
																																223	6	F	30	57.5	80	80	82.5	57.5	45	32.5	67.5	45	42.5	40
																																224	6	F	32.5	67.5	60	72.5	95	55	47.5	35	67.5	45	47.5	42.5
																																225	6	F	72.5	67.5	92.5	70	80	40	45	32.5	55	42.5	45	32.5
																																226	6	F	72.5	72.5	100	82.5	72.5	42.5	45	32.5	50	40	42.5	30
																																227	6	P	100	25	40	27.5	127.5	20	62.5	15	0	0	45	20
																																228	6	F	0	0	50	25	22.5	0	15	0	0	0	20	0
																																229	6	F	0	25	82.5	40	0	20	15	35	0	0	0	0
																																230	6	F	20	45	62.5	105	0	20	0	0	0	0	0	0
																																231	6	F	35	17.5	65	20	20	0	77.5	15	0	0	35	15
																																232	6	F	40	15	90	32.5	50	0	25	15	0	0	45	20
																																233	6	F	90	22.5	25	22.5	40	15	27.5	22.5	30	40	65	17.5
																																234	6	F	32.5	55	70	37.5	142.5	20	52.5	32.5	55	42.5	57.5	35
																																235	6	F	25	40	87.5	37.5	112.5	22.5	47.5	32.5	37.5	35	50	27.5
																																236	6	F	37.5	110	102.5	75	42.5	35	35	32.5	52.5	32.5	75	30
																																237	6	F	30	87.5	80	70	35	27.5	25	27.5	50	27.5	55	30
																																238	6	F	120	70	227.5	62.5	35	30	82.5	32.5	20	17.5	60	27.5
																																239	6	F	25	15	85	47.5	42.5	0	20	0	0	0	22.5	0
																																240	6	F	30	37.5	127.5	85	95	45	45	30	45	40	47.5	30
																																241	6	F	0	37.5	122.5	62.5	85	37.5	37.5	27.5	37.5	37.5	47.5	27.5
																																242	6	F	22.5	30	65	52.5	85	40	25	27.5	62.5	40	50	30
																																243	6	F	22.5	25	60	50	110	40	30	27.5	60	42.5	60	30
																																244	6	F	115	27.5	77.5	95	37.5	0	85	22.5	17.5	35	47.5	20
																																245	6	F	32.5	0	77.5	20	20	0	25	0	15	0	17.5	0
																																246	6	F	42.5	152.5	140	100	60	32.5	32.5	22.5	32.5	32.5	30	27.5
																																247	6	F	37.5	162.5	135	87.5	95	25	35	27.5	42.5	35	35	30
																																248	6	F	37.5	145	140	80	172.5	47.5	57.5	42.5	60	42.5	62.5	42.5
																																249	6	F	37.5	107.5	157.5	95	115	60	57.5	37.5	55	52.5	60	42.5
																																250	6	F	107.5	55	107.5	82.5	45	20	130	22.5	32.5	17.5	125	25
																																251	6	F	160	30	92.5	80	47.5	0	55	22.5	15	65	37.5	32.5
																																252	6	F	137.5	25	85	80	37.5	0	57.5	22.5	0	57.5	35	32.5
																																253	6	F	145	25	85	82.5	37.5	0	57.5	22.5	15	55	32.5	32.5
																																254	6	F	152.5	22.5	95	92.5	40	0	55	22.5	0	50	30	35
																																255	6	F	102.5	32.5	137.5	102.5	30	50	25	32.5	35	32.5	37.5	32.5
																																256	6	F	130	37.5	170	107.5	40	45	45	35	35	32.5	42.5	32.5
																																257	6	F	112.5	32.5	142.5	107.5	37.5	40	45	35	35	32.5	42.5	32.5
																																258	6	F	135	27.5	192.5	45	25	20	87.5	25	15	0	60	30
																																259	6	F	42.5	25	47.5	22.5	62.5	32.5	32.5	22.5	37.5	40	32.5	22.5
																																260	6	F	25	30	80	62.5	0	27.5	22.5	0	0	0	20	15
																																261	6	F	25	35	60	95	0	30	22.5	0	0	0	20	15
																																262	6	F	27.5	20	65	30	22.5	15	25	15	0	0	22.5	0
																																263	6	F	25	15	17.5	20	0	0	0	0	0	0	22.5	0
																																264	6	F	47.5	17.5	0	22.5	35	0	107.5	15	27.5	0	45	15
																																265	6	F	47.5	17.5	0	30	25	0	97.5	0	27.5	0	37.5	17.5
																																266	6	F	47.5	17.5	0	27.5	27.5	0	97.5	0	22.5	0	35	17.5
																																267	6	F	42.5	17.5	35	35	25	27.5	30	0	42.5	0	57.5	20
																																268	6	F	87.5	65	117.5	110	95	55	37.5	32.5	65	40	50	30
																																269	6	F	35	15	17.5	65	25	0	37.5	15	0	0	40	17.5
																																270	6	F	35	17.5	27.5	65	27.5	0	25	15	15	0	37.5	17.5
																																271	6	F	42.5	17.5	27.5	52.5	25	0	27.5	15	17.5	0	37.5	17.5
																																272	6	F	55	20	42.5	67.5	20	0	77.5	0	27.5	0	32.5	20
																																273	6	F	72.5	20	65	22.5	22.5	0	57.5	0	15	0	42.5	17.5
																																274	6	F	65	20	47.5	22.5	27.5	0	97.5	0	17.5	0	55	17.5
																																275	6	F	42.5	22.5	25	37.5	20	0	45	0	17.5	15	27.5	15
																																276	6	F	42.5	22.5	45	30	25	0	57.5	15	17.5	15	32.5	15
																																277	6	F	125	40	70	22.5	35	0	25	22.5	45	25	45	25
																																278	6	F	102.5	25	50	37.5	0	20	22.5	0	15	0	15	15
																																279	6	F	77.5	30	122.5	47.5	25	0	47.5	30	17.5	20	85	25
																																280	6	F	117.5	17.5	60	40	32.5	15	62.5	40	17.5	20	112.5	25
																																281	6	F	72.5	17.5	47.5	37.5	27.5	15	62.5	37.5	17.5	17.5	120	20
																																1	7	F		22.5	42.5	15	90	0	102.5	17.5	0	35	147.5	42.5
																																2	7	F		0	0	0	65	17.5	47.5	17.5	0	0	140	50
																																3	7	F		0	35	0	90	0	35	20	0	0	127.5	52.5
																																4	7	F		0	30	0	82.5	0	42.5	22.5	17.5	25	95	32.5
																																5	7	F		0	42.5	0	85	0	92.5	22.5	17.5	47.5	107.5	47.5
																																6	7	F		97.5	0	0	47.5	17.5	30	15	22.5	0	45	30
																																7	7	F		42.5	27.5	0	57.5	25	67.5	42.5	47.5	0	52.5	0
																																8	7	F		47.5	55	20	87.5	25	65	32.5	47.5	0	70	0
																																9	7	F		0	50	0	65	0	15	0	0	0	77.5	0
																																10	7	F		0	45	17.5	62.5	0	0	22.5	0	17.5	65	17.5
																																11	7	P		15	52.5	22.5	52.5	25	60	32.5	15	0	52.5	15
																																12	7	F		0	25	0	40	0	0	42.5	0	55	92.5	30
																																13	7	F		0	0	20	40	0	0	50	0	70	100	42.5
																																14	7	F		0	0	15	42.5	0	0	42.5	0	37.5	102.5	27.5
																																15	7	F		25	77.5	35	42.5	15	30	70	17.5	0	70	30
																																16	7	F		30	82.5	32.5	45	15	22.5	70	17.5	15	42.5	32.5
																																17	7	F		0	0	42.5	57.5	0	25	35	0	55	125	20
																																18	7	F		0	0	57.5	57.5	0	22.5	25	0	55	122.5	17.5
																																19	7	F		0	0	95	60	0	25	22.5	0	70	112.5	15
																																20	7	P		0	42.5	22.5	50	0	0	32.5	0	0	77.5	0
																																21	7	F		0	15	20	37.5	0	25	45	0	0	85	0
																																22	7	F		0	32.5	37.5	25	35	0	0	0	0	42.5	15
																																23	7	F		0	35	37.5	32.5	40	0	0	0	0	20	0
																																24	7	F		0	47.5	30	32.5	35	20	32.5	0	0	25	0
																																25	7	F		0	50	32.5	37.5	35	0	32.5	0	0	25	15
																																26	7	P		0	57.5	22.5	50	35	0	0	0	0	25	17.5
																																27	7	F		0	0	0	32.5	20	37.5	80	0	0	35	0
																																28	7	P		0	32.5	0	20	30	62.5	15	0	0	35	0
																																29	7	P		25	17.5	22.5	40	25	52.5	27.5	0	0	42.5	17.5
																																30	7	F		0	0	35	52.5	0	77.5	60	0	17.5	85	30
																																31	7	P		17.5	0	35	45	47.5	32.5	25	0	15	27.5	0
																																32	7	F		47.5	0	0	25	40	0	55	0	0	40	27.5
																																33	7	P		65	52.5	37.5	60	0	27.5	50	0	15	70	42.5
																																34	7	F		72.5	47.5	40	0	0	0	50	0	35	60	37.5
																																35	7	F		0	47.5	0	52.5	0	0	27.5	0	0	92.5	0
																																36	7	F		42.5	35	0	62.5	30	97.5	25	0	0	95	17.5
																																37	7	F		77.5	65	0	75	0	30	42.5	0	0	40	15
																																38	7	F		67.5	52.5	22.5	70	20	57.5	35	15	0	40	0
																																39	7	F		0	50	0	105	0	70	22.5	0	0	110	17.5
																																40	7	F		0	55	0	115	0	77.5	22.5	0	0	120	22.5
																																41	7	P		22.5	57.5	0	120	0	65	25	20	0	112.5	30
																																42	7	F		0	65	0	110	0	0	25	30	17.5	120	30
																																43	7	P		20	77.5	0	90	0	0	30	27.5	0	95	25
																																44	7	P		42.5	0	25	50	0	87.5	50	0	27.5	65	27.5
																																45	7	P		57.5	0	40	57.5	0	137.5	52.5	0	45	0	35
																																46	7	F		15	0	47.5	60	0	42.5	55	32.5	15	75	37.5
																																47	7	P		52.5	57.5	65	47.5	0	35	37.5	0	40	40	27.5
																																48	7	F		0	0	22.5	32.5	0	117.5	42.5	0	25	67.5	40
																																49	7	P		0	0	22.5	42.5	0	107.5	42.5	0	40	75	55
																																50	7	F		25	0	37.5	0	0	0	42.5	0	25	0	75
																																51	7	F		32.5	27.5	50	57.5	0	22.5	47.5	0	15	60	17.5
																																52	7	F		15	15	17.5	27.5	0	155	40	15	0	72.5	0
																																53	7	F		0	0	20	65	0	75	0	0	0	60	20
																																54	7	F		0	62.5	27.5	57.5	0	125	30	0	20	57.5	22.5
																																55	7	F		0	65	22.5	32.5	0	80	0	0	20	20	22.5
																																56	7	F		0	75	0	47.5	0	67.5	0	20	15	35	20
																																57	7	F		0	85	20	25	0	100	0	0	20	15	17.5
																																58	7	F		0	82.5	27.5	25	0	77.5	0	17.5	15	22.5	17.5
																																1	8	F	42.5	30	0	0	35	0	17.5	15	0	0	45	0
																																2	8	F	0	0	0	0	77.5	0	20	15	0	0	55	0
																																3	8	F	60	0	40	0	27.5	0	0	0	0	0	32.5	0
																																4	8	F	0	0	22.5	0	22.5	0	15	15	0	0	32.5	17.5
																																5	8	P	70	0	22.5	0	20	0	15	0	0	0	20	0
																																6	8	P	45	0	20	0	20	0	0	0	0	0	20	0
																																7	8	F	30	42.5	17.5	22.5	37.5	25	52.5	15	0	0	45	32.5
																																8	8	F	32.5	45	15	17.5	30	17.5	55	17.5	0	0	42.5	45
																																9	8	F	25	40	17.5	15	30	0	50	17.5	0	0	37.5	42.5
																																10	8	F	47.5	0	67.5	15	65	0	15	0	0	15	52.5	17.5
																																11	8	P	30	15	40	17.5	52.5	22.5	20	15	0	0	42.5	15
																																12	8	P	45	0	27.5	37.5	0	0	35	0	0	0	75	0
																																13	8	P	55	30	77.5	70	32.5	15	40	20	30	37.5	77.5	17.5
																																14	8	F	35	0	22.5	27.5	67.5	0	25	15	0	0	60	0
																																15	8	P	87.5	40	32.5	0	17.5	22.5	0	0	0	0	15	0
																																16	8	P	75	15	27.5	0	0	32.5	0	0	0	22.5	20	0
																																17	8	F	107.5	0	20	0	17.5	40	72.5	15	0	25	32.5	0
																																18	8	P	55	42.5	30	0	22.5	22.5	0	0	0	0	25	0
																																19	8	F	30	0	15	0	17.5	0	15	0	0	25	30	0
																																20	8	F	32.5	0	17.5	0	15	0	15	0	0	25	27.5	0
																																21	8	F	27.5	0	0	0	25	0	25	0	0	25	40	15
																																22	8	F	22.5	0	27.5	0	25	15	25	15	0	0	37.5	0
																																23	8	F	22.5	0	37.5	0	42.5	15	27.5	15	0	0	45	15
																																24	8	F	70	0	0	0	0	0	0	0	0	0	20	0
																																25	8	F	77.5	0	0	0	17.5	0	0	0	0	0	52.5	0
																																26	8	F	50	0	0	0	25	0	15	20	0	0	32.5	0
																																27	8	F	52.5	0	0	0	25	17.5	0	20	0	0	35	0
																																28	8	F	40	0	22.5	0	20	0	0	0	0	0	32.5	0
																																29	8	F	40	0	22.5	0	22.5	0	0	0	0	0	40	0
																																30	8	F	50	0	22.5	0	20	0	0	0	0	0	30	0
																																31	8	F	40	0	22.5	0	30	17.5	0	0	0	0	32.5	15
																																32	8	F	100	0	17.5	0	0	0	57.5	62.5	0	0	17.5	30
																																33	8	F	102.5	0	17.5	0	0	0	77.5	77.5	0	0	17.5	35
																																34	8	F	102.5	0	15	0	17.5	0	57.5	82.5	0	0	15	45
																																35	8	F	120	0	17.5	0	20	0	65	42.5	0	0	17.5	50
																																36	8	F	45	0	27.5	40	22.5	20	0	15	0	0	32.5	20
																																37	8	F	70	0	35	0	27.5	0	52.5	0	0	0	35	15
																																38	8	F	77.5	0	22.5	0	22.5	0	57.5	15	0	0	32.5	27.5
																																39	8	F	50	0	25	0	0	0	42.5	0	0	0	37.5	15
																																40	8	F	90	0	30	30	25	22.5	72.5	15	0	22.5	87.5	17.5
																																41	8	F	102.5	0	35	32.5	27.5	20	42.5	0	0	17.5	72.5	17.5
																																42	8	F	95	0	30	25	25	15	30	0	0	0	57.5	17.5
																																43	8	F	87.5	0	30	25	22.5	15	20	0	0	20	62.5	17.5
																																44	8	F	70	0	25	20	22.5	17.5	17.5	15	0	15	40	17.5
																																45	8	F	57.5	0	25	0	20	0	0	0	0	0	35	0
																																46	8	F	55	0	27.5	0	22.5	0	0	22.5	0	0	30	0
																																47	8	P	45	32.5	15	0	87.5	0	0	0	0	0	95	15
																																48	8	P	65	20	22.5	0	25	0	45	15	0	0	67.5	15
																																49	8	P	95	0	35	0	47.5	15	97.5	22.5	0	25	42.5	37.5
																																50	8	F	22.5	0	60	0	47.5	0	47.5	15	0	20	50	42.5
																																51	8	F	0	0	52.5	0	47.5	0	27.5	17.5	0	25	47.5	42.5
																																52	8	F	0	0	55	0	47.5	0	25	17.5	0	15	45	40
																																53	8	F	17.5	20	25	20	47.5	15	77.5	20	0	20	47.5	17.5
																																54	8	F	77.5	0	22.5	0	17.5	0	20	42.5	0	37.5	40	37.5
																																55	8	F	87.5	0	27.5	0	20	0	32.5	42.5	0	47.5	42.5	52.5
																																56	8	F	107.5	0	40	15	22.5	0	37.5	17.5	0	42.5	42.5	57.5
																																57	8	F	42.5	0	0	0	0	0	0	0	0	0	32.5	0
																																58	8	F	50	0	0	0	0	0	40	0	0	0	35	15
																																59	8	P	32.5	0	17.5	0	0	0	0	0	0	0	25	15
																																60	8	P	70	0	32.5	0	37.5	0	15	0	0	0	37.5	17.5
																																61	8	P	85	0	37.5	20	27.5	32.5	47.5	15	0	22.5	65	15
																																62	8	F	40	0	27.5	0	20	0	55	15	0	0	42.5	15
																																63	8	F	0	22.5	47.5	60	0	45	42.5	50	0	0	25	30
																																64	8	F	87.5	32.5	30	0	25	0	35	15	0	0	45	27.5
																																65	8	F	65	0	0	0	67.5	30	25	0	0	0	52.5	20
																																66	8	P	40	25	25	25	20	0	0	20	0	17.5	22.5	22.5
																																67	8	P	67.5	45	47.5	62.5	30	0	22.5	25	0	35	47.5	22.5
																																68	8	F	82.5	0	17.5	0	0	0	22.5	0	0	0	47.5	25
																																69	8	F	57.5	0	27.5	0	22.5	22.5	0	0	0	0	47.5	30
																																70	8	F	45	0	27.5	17.5	25	0	0	15	0	0	40	15
																																71	8	F	47.5	0	27.5	22.5	27.5	0	0	15	0	0	40	17.5
																																72	8	F	45	0	30	22.5	27.5	0	0	15	0	17.5	42.5	17.5
																																73	8	F	40	0	27.5	22.5	30	0	0	15	0	22.5	47.5	17.5
																																74	8	P	25	0	17.5	0	17.5	20	45	15	0	0	62.5	20
																																75	8	F	47.5	0	37.5	0	0	0	0	32.5	0	0	25	32.5
																																76	8	F	55	0	47.5	0	15	0	32.5	17.5	0	0	27.5	72.5
																																77	8	F	37.5	0	22.5	0	0	0	0	0	0	0	22.5	25
																																78	8	F	32.5	0	22.5	0	15	0	0	15	0	0	25	17.5
																																79	8	F	32.5	0	25	0	0	0	30	15	0	22.5	25	20
																																80	8	F	55	0	22.5	0	0	0	0	95	0	27.5	22.5	37.5
																																81	8	F	42.5	0	17.5	0	0	0	0	45	0	0	25	0
																																82	8	F	30	0	0	0	0	0	0	0	0	0	22.5	0
																																83	8	P	72.5	50	35	22.5	37.5	0	0	15	20	17.5	65	22.5
																																84	8	P	62.5	0	37.5	0	42.5	20	42.5	15	0	0	62.5	17.5
																																85	8	P	55	0	0	0	0	0	32.5	15	0	0	25	15
																																86	8	F	0	0	0	0	15	0	0	15	0	0	22.5	15
																																87	8	F	0	0	0	0	0	0	0	0	0	0	25	0
																																88	8	F	50	0	20	0	0	0	0	0	0	0	25	35
																																89	8	F	22.5	0	22.5	0	0	0	0	17.5	0	0	25	22.5
																																90	8	F	25	0	25	0	0	0	0	22.5	0	0	30	22.5
																																91	8	F	35	0	15	0	0	0	0	15	0	0	30	20
																																92	8	P	35	0	22.5	0	0	0	15	15	0	0	32.5	22.5
																																93	8	P	80	0	22.5	0	32.5	35	15	15	0	15	50	17.5
																																94	8	F	0	0	0	0	0	0	45	20	0	0	27.5	72.5
																																95	8	F	0	37.5	0	15	0	0	20	17.5	0	0	25	20
																																96	8	F	65	0	25	0	25	15	0	17.5	0	0	30	20
																																97	8	F	70	0	27.5	0	42.5	0	0	17.5	0	0	32.5	25
																																98	8	F	50	0	25	0	35	0	0	17.5	0	0	30	22.5
																																99	8	F	50	0	27.5	0	37.5	0	0	17.5	0	0	30	22.5
																																100	8	F	45	0	27.5	0	40	0	0	17.5	0	0	30	22.5
																																101	8	P	57.5	0	27.5	0	32.5	0	42.5	17.5	17.5	0	47.5	30
																																102	8	P	47.5	0	25	15	22.5	0	27.5	15	0	0	42.5	20
																																103	8	F	47.5	0	22.5	17.5	0	17.5	25	15	0	17.5	30	20
																																104	8	F	50	17.5	27.5	27.5	22.5	50	27.5	17.5	17.5	20	42.5	20
																																105	8	F	45	27.5	32.5	30	15	35	0	20	30	20	37.5	20
																																106	8	F	55	0	0	0	25	75	0	15	0	0	42.5	17.5
																																107	8	F	45	0	0	0	0	0	0	20	0	0	25	0
																																108	8	F	35	0	17.5	0	0	0	0	17.5	0	0	25	17.5
																																109	8	P	37.5	0	20	15	15	0	0	15	0	0	25	15
																																110	8	F	22.5	0	17.5	15	0	0	30	15	0	0	22.5	15
																																111	8	F	20	0	0	0	25	0	0	22.5	0	0	27.5	52.5
																																112	8	F	0	0	17.5	0	17.5	0	15	22.5	0	0	32.5	27.5
																																113	8	F	0	0	22.5	0	0	0	0	0	0	0	22.5	15
																																114	8	P	40	15	32.5	0	22.5	0	0	15	0	0	27.5	17.5
																																115	8	F	0	0	0	0	0	0	0	0	0	0	22.5	0
																																116	8	F	0	0	0	0	0	0	0	15	0	0	20	15
																																117	8	F	0	0	0	0	0	0	0	15	0	0	20	0
																																118	8	F	0	0	0	0	0	0	0	0	0	0	22.5	15
																																119	8	P	55	0	22.5	0	0	0	0	20	0	0	32.5	17.5
																																120	8	F	47.5	0	17.5	0	15	0	22.5	0	0	0	25	0
																																121	8	A	50	0	17.5	0	15	0	0	0	0	15	42.5	25
																																122	8	A	57.5	0	25	0	0	0	0	20	0	22.5	30	40
																																123	8	F	57.5	0	22.5	0	0	0	0	37.5	0	0	40	30
																																124	8	F	55	0	20	0	0	0	0	17.5	0	0	37.5	22.5
																																125	8	F	65	0	25	0	0	15	0	30	15	0	95	45
																																126	8	F	35	22.5	0	0	0	0	0	17.5	0	0	25	17.5
																																127	8	F	97.5	0	27.5	0	15	32.5	0	37.5	0	20	52.5	25
																																128	8	P	65	0	32.5	0	25	0	15	17.5	0	0	42.5	27.5
																																129	8	P	52.5	0	27.5	0	0	35	0	0	0	0	25	0
																																130	8	F	25	15	32.5	0	0	0	0	40	0	0	25	22.5
																																131	8	F	30	0	0	0	15	15	0	15	15	15	47.5	40
																																132	8	F	25	0	17.5	0	0	0	0	0	35	0	50	57.5
																																133	8	F	25	0	17.5	0	15	0	0	15	37.5	0	45	27.5
																																134	8	P	65	0	30	0	0	0	0	17.5	0	0	45	17.5
																																135	8	P	55	0	27.5	0	17.5	20	0	17.5	15	0	42.5	17.5
																																136	8	P	45	0	30	0	25	32.5	15	20	22.5	15	42.5	17.5
																																137	8	P	57.5	0	30	0	25	17.5	0	20	20	0	47.5	20
																																138	8	F	22.5	0	30	0	20	0	20	32.5	0	0	25	20
																																139	8	F	37.5	0	17.5	0	0	0	0	17.5	0	0	30	20
																																140	8	P	47.5	0	55	0	20	20	22.5	20	0	15	32.5	20
																																141	8	F	92.5	0	27.5	0	15	20	0	30	0	17.5	37.5	42.5
																																142	8	P	52.5	0	42.5	15	17.5	0	0	15	0	0	25	15
																																143	8	P	80	27.5	102.5	17.5	37.5	0	17.5	15	0	20	37.5	22.5
																																144	8	P	87.5	0	47.5	30	50	30	32.5	15	0	17.5	42.5	20
																																145	8	P	97.5	0	40	25	27.5	35	20	15	0	17.5	30	20
																																146	8	P	107.5	0	47.5	0	25	52.5	62.5	15	0	17.5	40	20
																																147	8	P	87.5	20	47.5	15	30	40	17.5	25	0	17.5	47.5	22.5
																																148	8	P	102.5	0	47.5	25	67.5	30	15	15	27.5	22.5	40	22.5
																																149	8	F	97.5	0	30	0	17.5	15	0	22.5	0	25	37.5	70
																																150	8	F	92.5	0	35	0	22.5	17.5	0	22.5	0	22.5	37.5	67.5
																																151	8	F	95	0	45	0	25	20	30	17.5	0	25	42.5	77.5
																																152	8	F	40	25	20	0	0	0	0	20	25	15	42.5	30
																																153	8	F	32.5	22.5	22.5	0	0	0	0	20	45	0	100	25
																																154	8	F	57.5	20	22.5	0	17.5	0	0	15	37.5	0	97.5	22.5
																																155	8	F	72.5	22.5	27.5	0	20	0	0	15	0	0	90	22.5
																																156	8	F	47.5	22.5	30	0	22.5	17.5	0	15	27.5	15	82.5	25
																																157	8	F	52.5	15	17.5	0	17.5	0	0	20	0	0	60	22.5
																																158	8	F	47.5	0	22.5	0	15	20	17.5	32.5	0	0	30	30
																																159	8	F	40	0	27.5	0	0	0	0	32.5	0	0	30	65
																																160	8	F	32.5	17.5	17.5	0	15	0	0	15	0	15	57.5	22.5
																																161	8	F	62.5	0	20	17.5	20	20	0	15	0	0	32.5	22.5
																																162	8	F	110	0	27.5	20	25	45	0	15	0	25	37.5	25
																																163	8	P	57.5	0	22.5	15	0	15	0	15	0	25	27.5	30
																																164	8	F	120	0	27.5	17.5	25	0	0	17.5	0	32.5	60	27.5
																																165	8	F	87.5	0	17.5	0	25	0	0	0	0	27.5	60	25
																																166	8	F	92.5	0	20	15	25	0	0	15	0	30	75	22.5
																																167	8	F	47.5	0	17.5	0	30	30	0	15	0	27.5	60	25
																																168	8	F	22.5	0	25	0	0	0	0	17.5	0	0	47.5	22.5
																																169	8	F	32.5	0	27.5	0	22.5	20	0	0	0	0	65	22.5
																																170	8	F	27.5	0	22.5	0	17.5	0	0	15	0	0	47.5	22.5
																																171	8	F	35	0	0	0	20	15	0	17.5	0	0	60	32.5
																																172	8	F	30	0	22.5	0	15	17.5	0	0	0	15	52.5	27.5
																																173	8	F	65	0	25	0	20	22.5	0	17.5	25	30	47.5	45
																																174	8	F	77.5	0	30	0	25	22.5	0	22.5	27.5	25	75	25
																																175	8	F	72.5	0	40	0	0	22.5	0	20	0	20	52.5	25
																																176	8	F	60	0	27.5	0	20	22.5	0	17.5	0	20	37.5	30
																																177	8	F	52.5	0	27.5	0	15	22.5	0	20	0	20	37.5	27.5
																																178	8	F	52.5	0	25	0	20	25	0	22.5	22.5	35	57.5	27.5
																																179	8	F	62.5	0	22.5	0	25	32.5	0	17.5	32.5	37.5	55	37.5
																																180	8	F	62.5	0	27.5	0	20	35	0	17.5	20	27.5	52.5	42.5
																																181	8	F	60	0	25	0	15	32.5	0	20	22.5	20	75	22.5
																																182	8	F	55	0	20	0	17.5	20	0	20	27.5	15	55	55
																																183	8	F	22.5	0	0	22.5	17.5	0	0	15	0	15	42.5	27.5
																																184	8	F	27.5	0	25	22.5	25	0	0	17.5	0	17.5	80	25
																																185	8	F	25	0	17.5	22.5	15	0	0	20	15	20	50	32.5
																																186	8	F	25	0	17.5	17.5	15	0	0	17.5	15	15	45	27.5
																																187	8	F	22.5	0	17.5	0	15	17.5	0	15	27.5	0	60	25
																																188	8	F	32.5	0	22.5	0	20	30	0	20	30	0	90	22.5
																																189	8	P	67.5	20	50	17.5	32.5	40	0	22.5	15	25	42.5	25
																																190	8	P	70	0	42.5	27.5	37.5	62.5	0	0	0	20	27.5	22.5
																																191	8	F	40	22.5	40	0	0	30	0	15	37.5	15	67.5	25
																																192	8	F	72.5	27.5	42.5	0	22.5	37.5	0	15	42.5	17.5	75	22.5
																																193	8	F	95	22.5	45	0	25	35	0	15	32.5	20	77.5	22.5
																																194	8	F	100	20	35	0	25	40	0	30	52.5	25	90	22.5
																																195	8	F	80	0	30	0	30	22.5	22.5	15	0	15	107.5	22.5
																																196	8	F	70	0	45	0	42.5	27.5	0	0	0	20	85	22.5
																																197	8	P	60	0	27.5	17.5	25	15	0	20	0	15	47.5	20
																																198	8	F	70	0	20	0	22.5	20	0	22.5	0	30	42.5	42.5
																																199	8	F	62.5	0	22.5	0	17.5	20	0	22.5	0	25	37.5	52.5
																																200	8	F	52.5	0	45	17.5	17.5	20	17.5	20	0	32.5	45	27.5
																																201	8	F	45	0	35	15	0	17.5	25	22.5	0	32.5	45	27.5
																																202	8	F	55	15	27.5	15	0	27.5	0	15	27.5	22.5	27.5	25
																																203	8	F	62.5	0	40	20	0	32.5	0	0	17.5	25	30	25
																																204	8	F	40	0	27.5	0	0	17.5	0	22.5	0	15	32.5	35
																																205	8	F	40	0	32.5	0	0	0	0	22.5	0	17.5	75	50
																																206	8	F	32.5	0	27.5	0	0	0	0	22.5	0	0	62.5	30
																																207	8	P	55	0	50	0	25	17.5	0	22.5	0	17.5	27.5	20
																																208	8	F	0	0	20	0	17.5	0	15	17.5	0	0	32.5	47.5
																																209	8	F	0	0	50	0	57.5	0	0	0	0	0	27.5	15
																																210	8	F	0	0	22.5	0	17.5	0	0	15	0	0	27.5	15
																																211	8	F	0	0	0	0	15	0	0	0	0	0	37.5	15
																																212	8	F	0	0	27.5	0	20	17.5	0	0	0	17.5	42.5	15
																																213	8	F	27.5	25	30	0	0	0	0	15	0	0	27.5	17.5
																																214	8	F	22.5	0	37.5	0	0	0	0	15	0	0	27.5	17.5
																																215	8	F	17.5	0	0	0	15	0	0	0	0	0	30	30
																																216	8	F	0	0	27.5	0	27.5	0	0	0	0	0	35	22.5
																																217	8	F	0	0	27.5	0	0	0	0	15	0	25	32.5	27.5
																																218	8	F	20	0	27.5	0	15	0	15	22.5	0	25	32.5	32.5
																																219	8	F	15	0	15	0	0	0	15	22.5	0	22.5	35	25
																																220	8	F	0	0	27.5	0	15	0	0	15	0	25	30	22.5
																																221	8	F	0	0	27.5	0	15	0	15	17.5	0	20	30	37.5
																																222	8	F	0	0	20	0	22.5	0	0	15	0	17.5	30	27.5
																																223	8	P	87.5	17.5	35	30	30	37.5	0	22.5	0	22.5	55	20
																																224	8	F	22.5	0	42.5	0	15	0	15	15	0	22.5	30	32.5
																																225	8	F	20	0	32.5	0	17.5	0	0	17.5	0	17.5	27.5	37.5
																																226	8	F	40	0	30	0	15	0	17.5	22.5	0	17.5	40	35
																																227	8	F	52.5	0	30	0	15	0	0	15	22.5	0	30	20
																																228	8	F	25	0	0	0	15	0	0	15	0	0	32.5	20
																																229	8	F	25	0	25	0	17.5	0	0	15	0	15	30	20
																																230	8	F	0	0	22.5	0	30	0	0	15	0	15	35	30
																																231	8	F	0	0	30	22.5	42.5	0	20	17.5	20	0	67.5	30
																																232	8	F	0	0	27.5	0	0	0	0	17.5	0	15	27.5	30
																																233	8	F	0	0	27.5	0	0	0	0	17.5	0	15	27.5	25
																																234	8	F	0	0	42.5	15	55	0	0	15	0	0	30	32.5
																																235	8	F	0	0	47.5	0	25	0	0	15	0	0	55	25
																																236	8	F	0	0	27.5	0	25	0	0	17.5	0	17.5	40	30
																																237	8	F	0	0	32.5	0	25	17.5	0	15	0	15	37.5	30
																																238	8	F	20	0	27.5	0	25	0	0	15	0	17.5	35	30
																																239	8	F	30	0	20	0	30	15	0	17.5	22.5	25	52.5	52.5
																																240	8	F	55	0	22.5	15	15	0	0	25	0	0	30	55
																																241	8	F	52.5	0	20	15	17.5	0	0	22.5	0	0	32.5	40
																																242	8	F	52.5	0	20	15	17.5	0	0	22.5	0	0	32.5	35
																																243	8	F	55	0	22.5	15	17.5	0	0	22.5	0	15	32.5	37.5
																																244	8	F	55	0	22.5	15	17.5	0	0	22.5	0	15	30	42.5
																																245	8	F	77.5	0	25	0	32.5	15	0	22.5	30	15	95	30
																																246	8	F	37.5	0	32.5	15	15	0	0	22.5	27.5	15	42.5	27.5
																																247	8	F	0	0	0	0	25	0	0	20	0	20	42.5	17.5
																																248	8	F	55	0	20	0	17.5	15	0	20	17.5	15	35	25
																																249	8	F	32.5	0	0	0	20	0	0	22.5	0	0	35	22.5
																																250	8	F	30	0	15	0	20	0	0	20	0	17.5	35	27.5
																																251	8	F	40	0	22.5	0	22.5	15	0	20	0	15	32.5	20
																																252	8	F	45	15	17.5	0	17.5	22.5	0	20	0	0	30	25
																																253	8	F	55	0	20	0	15	20	0	20	0	30	52.5	30
																																254	8	F	50	0	22.5	0	15	20	0	17.5	0	35	50	32.5
																																255	8	F	62.5	0	42.5	0	15	20	15	22.5	17.5	25	45	37.5
																																256	8	F	65	0	40	22.5	20	30	15	22.5	27.5	30	65	52.5
																																1	9	F	20	0	0	0	20	0	15	0	0	0	0	0
																																2	9	F	20	0	0	0	15	0	15	0	0	0	0	0
																																3	9	F	20	0	0	0	22.5	0	22.5	0	0	0	20	15
																																4	9	F	27.5	0	40	0	17.5	0	0	0	0	0	0	0
																																5	9	F	0	0	30	0	30	0	0	0	0	0	0	0
																																6	9	F	17.5	0	15	0	17.5	0	22.5	0	0	0	25	0
																																7	9	F	0	0	0	0	0	35	27.5	0	0	0	27.5	0
																																8	9	F	0	0	0	0	0	0	0	0	0	0	0	0
																																9	9	F	0	0	22.5	0	27.5	0	0	0	0	0	22.5	15
																																10	9	F	0	0	25	0	35	0	0	0	0	0	20	15
																																11	9	F	0	0	22.5	0	32.5	0	0	0	0	0	17.5	15
																																12	9	F	25	0	0	0	25	0	0	0	0	0	0	0
																																13	9	F	25	0	0	0	20	0	0	0	0	0	0	0
																																14	9	F	25	0	0	0	15	0	0	0	0	0	0	0
																																15	9	F	22.5	0	0	0	15	0	0	0	0	0	0	0
																																16	9	F	25	0	0	0	22.5	0	0	0	0	0	0	0
																																17	9	F	20	0	0	0	17.5	0	0	15	0	0	0	0
																																18	9	F	27.5	0	0	0	25	0	0	0	0	0	0	15
																																19	9	P	32.5	0	22.5	0	30	0	0	0	0	0	0	0
																																20	9	P	65	15	27.5	0	0	0	0	0	0	0	0	0
																																21	9	F	72.5	0	27.5	0	15	0	35	0	0	25	32.5	32.5
																																22	9	F	67.5	0	37.5	0	25	0	35	0	0	27.5	30	22.5
																																23	9	F	57.5	25	47.5	0	50	0	57.5	0	0	30	50	35
																																24	9	F	0	0	47.5	0	47.5	0	72.5	0	0	15	60	30
																																25	9	F	55	0	32.5	0	52.5	0	70	0	0	0	60	40
																																26	9	F	27.5	17.5	30	0	22.5	0	42.5	15	0	0	22.5	0
																																27	9	F	22.5	0	32.5	0	17.5	0	32.5	25	0	0	20	0
																																28	9	F	0	0	20	0	0	0	37.5	0	0	0	17.5	17.5
																																29	9	F	0	0	0	0	0	0	27.5	0	0	0	20	17.5
																																30	9	F	0	0	32.5	0	0	0	35	0	0	0	20	22.5
																																31	9	F	0	0	0	0	0	0	0	0	0	0	0	0
																																32	9	F	0	0	17.5	0	0	0	0	0	0	0	0	0
																																33	9	P	0	0	20	0	25	0	0	0	0	0	0	0
																																34	9	F	0	0	0	0	27.5	0	0	20	0	0	32.5	20
																																35	9	P	25	0	22.5	0	27.5	0	0	0	0	0	15	0
																																36	9	P	0	0	27.5	37.5	27.5	0	0	0	0	0	25	0
																																37	9	F	60	0	20	0	20	0	0	0	0	0	25	17.5
																																38	9	F	0	0	0	0	0	0	17.5	0	0	0	0	0
																																39	9	P	0	0	0	0	30	0	0	20	0	20	30	30
																																40	9	F	0	0	32.5	0	30	0	0	0	0	0	0	15
																																41	9	F	0	0	0	0	0	0	0	22.5	0	0	20	32.5
																																42	9	P	55	0	25	0	0	0	0	0	0	0	25	0
																																43	9	P	0	20	0	0	30	0	15	20	0	0	57.5	25
																																44	9	F	0	0	105	0	25	0	15	27.5	0	0	27.5	0
																																45	9	F	0	0	92.5	0	32.5	0	25	25	0	0	27.5	30
																																46	9	F	0	0	125	0	40	0	22.5	30	0	0	32.5	22.5
																																47	9	F	0	0	95	0	30	0	0	30	0	0	17.5	20
																																48	9	F	0	0	85	0	27.5	0	15	32.5	0	0	17.5	20
																																49	9	F	0	0	85	0	30	0	0	30	0	0	20	20
																																50	9	F	0	0	115	0	35	27.5	0	22.5	0	0	0	17.5
																																51	9	P	22.5	0	22.5	0	37.5	20	0	0	0	0	0	0
																																52	9	F	0	0	47.5	0	25	0	22.5	15	0	17.5	17.5	0
																																53	9	F	0	0	42.5	0	25	0	22.5	0	0	17.5	17.5	0
																																54	9	F	0	0	60	0	20	0	32.5	15	0	0	15	0
																																55	9	F	0	0	57.5	0	20	0	25	0	0	0	0	0
																																56	9	F	0	0	65	0	22.5	0	25	0	0	15	15	0
																																57	9	F	0	0	72.5	0	22.5	0	25	0	0	0	0	0
																																58	9	P	0	0	0	0	0	0	0	0	0	0	0	0
																																59	9	F	0	0	27.5	32.5	17.5	0	35	0	0	0	27.5	22.5
																																60	9	F	0	0	37.5	32.5	22.5	0	45	0	0	0	32.5	20
																																61	9	F	0	0	37.5	32.5	22.5	0	45	0	0	0	32.5	20
																																62	9	P	20	0	27.5	0	37.5	0	40	0	0	0	0	0
																																63	9	F	0	0	20	22.5	15	0	45	22.5	0	15	32.5	27.5
																																64	9	F	0	0	22.5	0	15	0	55	0	0	0	40	25
																																65	9	F	0	0	20	0	17.5	0	52.5	0	0	0	27.5	22.5
																																66	9	F	0	17.5	20	0	17.5	0	65	0	0	0	30	15
																																67	9	P	52.5	0	52.5	0	30	0	45	0	0	0	27.5	17.5
																																68	9	F	0	20	25	0	20	0	57.5	15	0	0	0	0
																																69	9	F	0	22.5	30	0	27.5	0	70	17.5	0	0	17.5	0
																																70	9	F	0	25	27.5	0	32.5	0	67.5	17.5	0	0	22.5	0
																																71	9	F	0	0	27.5	0	20	0	45	27.5	0	0	42.5	17.5
																																72	9	F	0	0	0	0	0	0	0	0	0	0	0	0
																																73	9	F	0	0	0	0	0	0	0	0	0	0	0	0
																																74	9	P	0	0	0	0	62.5	0	0	0	0	0	30	0
																																75	9	P	22.5	0	0	0	17.5	0	0	15	0	0	25	0
																																76	9	F	20	0	47.5	0	115	0	15	0	0	0	17.5	0
																																77	9	F	25	0	82.5	0	0	0	17.5	0	0	0	0	0
																																78	9	F	0	0	72.5	0	0	0	15	0	0	0	0	15
																																79	9	F	0	0	0	0	0	0	0	0	0	0	20	0
																																80	9	F	22.5	0	0	0	0	0	15	0	0	0	0	0
																																81	9	F	0	0	0	0	0	0	22.5	0	0	0	20	0
																																82	9	F	0	0	0	0	0	0	22.5	0	0	0	22.5	0
																																83	9	F	0	0	0	0	0	0	22.5	0	0	0	25	15
																																84	9	F	17.5	0	0	0	30	0	0	0	0	0	0	0
																																85	9	F	0	0	0	0	42.5	0	0	0	0	0	0	0
																																86	9	F	0	0	0	0	35	0	0	0	0	0	0	0
																																87	9	F	22.5	0	0	0	25	0	25	0	0	0	20	20
																																88	9	F	25	0	0	0	20	0	0	0	0	0	30	15
																																89	9	F	37.5	0	15	0	0	0	0	0	0	0	0	0
																																90	9	P	0	0	0	0	0	0	0	0	0	0	0	0
																																91	9	F	0	15	0	0	0	0	0	0	0	0	30	0
																																92	9	F	20	0	0	0	37.5	0	25	0	0	0	42.5	0
																																93	9	F	27.5	17.5	0	0	20	0	35	0	0	0	20	0
																																94	9	F	0	0	0	0	15	0	0	22.5	0	0	30	20
																																95	9	F	0	25	0	0	0	0	0	0	0	0	45	20
																																96	9	F	0	30	22.5	0	0	0	0	0	0	0	42.5	17.5
																																97	9	P	0	35	0	0	20	0	0	22.5	0	0	15	17.5
																																98	9	F	0	0	70	0	0	0	0	0	0	0	0	0
																																99	9	F	0	0	65	0	0	0	0	0	0	0	0	0
																																100	9	P	0	0	17.5	0	0	0	32.5	0	0	0	0	0
																																101	9	F	0	17.5	30	0	0	0	0	0	0	0	0	0
																																102	9	P	0	0	40	0	0	0	0	0	0	0	0	0
																																103	9	P	0	0	27.5	0	0	0	0	0	0	0	0	0
																																104	9	P	0	0	27.5	0	30	0	0	0	0	0	0	0
																																105	9	P	37.5	0	55	0	32.5	0	15	0	0	0	37.5	0
																																106	9	F	0	0	45	0	17.5	0	0	0	0	0	0	0
																																107	9	F	0	0	47.5	0	20	0	0	0	0	0	0	0
																																108	9	P	0	0	0	0	0	0	0	0	0	0	0	17.5
																																109	9	F	0	0	65	0	0	0	0	0	0	0	0	0
																																110	9	F	0	0	45	0	0	0	0	0	0	0	0	0
																																111	9	F	20	0	0	0	20	0	0	0	0	0	0	0
																																112	9	F	25	0	0	0	0	0	0	0	0	0	0	0
																																113	9	F	40	0	0	0	0	0	0	0	0	0	0	0
																																114	9	F	60	0	0	0	0	0	0	0	0	0	0	15
																																115	9	P	32.5	0	17.5	0	0	0	0	0	0	0	0	17.5
																																116	9	F	0	0	35	0	0	0	0	0	0	0	0	0
																																117	9	F	42.5	0	27.5	0	17.5	0	0	0	0	0	0	0
																																118	9	F	60	0	0	0	25	0	15	0	0	0	57.5	0
																																119	9	P	70	15	22.5	0	60	0	20	0	0	0	42.5	0
																																120	9	F	65	0	0	0	82.5	0	0	0	0	0	77.5	17.5
																																121	9	F	42.5	0	15	0	0	17.5	17.5	0	0	0	15	0
																																122	9	F	0	0	22.5	0	0	0	0	0	0	0	0	0
																																123	9	F	0	0	22.5	0	0	0	0	0	0	0	0	0
																																124	9	F	0	0	32.5	0	0	0	0	0	0	0	0	0
																																125	9	F	0	0	25	22.5	15	0	25	0	0	25	22.5	0
																																126	9	F	0	0	22.5	22.5	15	0	25	0	0	20	22.5	0
																																127	9	F	0	0	25	22.5	15	0	22.5	0	0	17.5	20	0
																																128	9	F	0	0	20	22.5	17.5	0	22.5	0	0	22.5	22.5	0
																																129	9	F	0	0	22.5	22.5	17.5	22.5	22.5	17.5	0	25	20	15
																																130	9	F	0	0	25	32.5	15	22.5	27.5	35	0	40	37.5	25
																																131	9	F	0	0	22.5	30	17.5	20	17.5	32.5	0	37.5	32.5	20
																																132	9	F	0	0	40	30	17.5	0	32.5	15	0	0	20	0
																																133	9	F	0	0	30	17.5	25	0	27.5	0	0	0	20	0
																																134	9	F	0	0	57.5	17.5	45	0	25	0	0	20	27.5	15
																																135	9	F	0	0	50	0	35	0	22.5	0	0	15	17.5	0
																																136	9	P	25	0	15	0	0	0	40	0	0	0	0	0
																																137	9	F	15	0	0	0	0	0	85	0	0	0	17.5	0
																																138	9	F	0	0	77.5	0	25	35	15	15	0	25	17.5	25
																																139	9	F	0	0	42.5	27.5	20	30	37.5	20	0	32.5	20	45
																																140	9	P	0	0	50	0	35	0	80	0	0	0	0	17.5
																																141	9	F	40	0	0	0	0	0	0	0	0	0	37.5	15
																																142	9	P	57.5	15	25	0	72.5	0	17.5	0	20	0	20	17.5
																																143	9	F	0	0	0	0	20	0	0	0	0	0	37.5	25
																																144	9	F	0	0	0	0	22.5	0	0	0	0	0	30	20
																																145	9	F	72.5	0	0	0	42.5	0	15	0	0	0	0	0
																																146	9	F	50	0	0	0	15	0	22.5	0	0	0	20	0
																																147	9	F	35	0	0	0	0	0	17.5	0	0	0	0	0
																																148	9	P	0	0	20	0	0	0	45	70	0	0	0	0
																																149	9	F	0	0	0	0	232.5	0	0	0	0	47.5	37.5	0
																																150	9	F	22.5	0	0	0	0	0	0	0	0	0	0	15
																																151	9	F	0	0	0	0	0	0	17.5	0	0	0	0	0
																																152	9	F	37.5	0	0	0	0	0	0	0	0	0	0	0
																																153	9	F	32.5	0	0	0	0	0	0	0	0	0	0	0
																																154	9	P	87.5	0	47.5	0	37.5	0	42.5	0	22.5	15	27.5	35
																																155	9	P	37.5	0	47.5	22.5	22.5	0	0	0	0	0	0	0
																																156	9	P	0	0	55	0	0	0	0	0	0	0	0	0
																																157	9	F	0	0	40	0	0	0	0	0	0	0	0	0
																																158	9	F	22.5	0	0	0	0	0	0	0	0	0	0	0
